# Supplementary material for: Oncogene-dependent function of BRG1 in hepatocarcinogenesis
Source: Cell Death Dis. 2020 Feb 4;11(2):91. doi: 10.1038/s41419-020-2289-3 (PMC7000409; doi:10.1038/s41419-020-2289-3)
Supplement: Supplementary file 16 — Supplementary Table [file 41419_2020_2289_MOESM16_ESM.xlsx]

## Sheet: Sup. Table 1
	gene_symbol	gene_discription	WT_1	WT_2	WT_3	WT_4	MYC_1	MYC_2	MYC_3	MYC_4	Cytoband	Spearman.s.Correlation	p.Value	q.Value
1	A4gnt	Mus musculus alpha-1,4-N-acetylglucosaminyltransferase (A4gnt), mRNA.	5.46451	5.60368	5.26646	5.20463	5.21313	5.25563	5.17295	5.4854	3q22.3	0.423425	4.29214e-17	1.24584e-15
2	Aacs	Mus musculus acetoacetyl-CoA synthetase (Aacs), mRNA.	6.82391	7.12406	7.1475	7.18595	6.72297	6.55279	6.33923	6.62719	12q24.31	0.431153	9.92994e-18	3.25372e-16
3	Aatk	Mus musculus apoptosis-associated tyrosine kinase (Aatk), mRNA.	6.79271	6.98084	6.71685	6.91496	6.75448	6.86511	6.83653	7.046	17q25.3	0.323983	3.04659e-10	2.554e-09
4	Abcc1	Mus musculus ATP-binding cassette, sub-family C (CFTR/MRP), member 1 (Abcc1), mRNA.	6.24576	6.37351	6.13876	6.25805	6.85051	6.66606	6.90618	6.66855	16p13.11	0.317058	7.53922e-10	5.92228e-09
5	Abcc10	Mus musculus ATP-binding cassette, sub-family C (CFTR/MRP), member 10 (Abcc10), transcript variant mrp7A, mRNA.	6.2152	6.48061	6.24451	6.45408	6.13088	6.25357	6.1618	6.33655	6p21.1	0.563093	1.67684e-31	6.87367e-29
6	Abcc5	Mus musculus ATP-binding cassette, sub-family C (CFTR/MRP), member 5 (Abcc5), transcript variant 1, mRNA.	5.8029	6.31525	6.36788	6.44874	7.51935	7.8659	7.63472	7.40923	3q27.1	0.354797	4.05334e-12	4.72795e-11
7	Abhd3	Mus musculus abhydrolase domain containing 3 (Abhd3), mRNA.	10.3147	9.69362	10.2562	10.2169	8.40766	8.67621	8.55761	8.42142	18q11.2	0.321498	4.22859e-10	3.4597e-09
8	Abi2	Mus musculus abl-interactor 2 (Abi2), mRNA.	7.95795	7.64697	7.5016	7.25842	7.82768	8.1004	7.72912	7.88741	2q33.2	0.425677	2.81241e-17	8.41879e-16
9	Abl1	Mus musculus c-abl oncogene 1, receptor tyrosine kinase (Abl1), transcript variant 1, mRNA.	6.63218	6.84005	7.00364	7.32284	8.17652	7.67018	7.71127	7.51464	9q34.12	0.327718	1.85074e-10	1.6044e-09
10	Abl2	Mus musculus v-abl Abelson murine leukemia viral oncogene homolog 2 (arg, Abelson-related gene) (Abl2), transcript variant 1, mRNA.	6.68979	6.45135	6.72994	6.7802	7.91588	7.73956	7.74262	7.86589	1q25.2	0.322171	3.87017e-10	3.1807e-09
11	Abr	Mus musculus active BCR-related gene (Abr), transcript variant 3, mRNA.	6.46735	6.43243	6.52196	6.4752	6.74417	6.5857	6.81405	6.76439	17p13.3	0.375592	1.66512e-13	2.48296e-12
12	Acbd6	Mus musculus acyl-Coenzyme A binding domain containing 6 (Acbd6), transcript variant 1, mRNA.	7.47171	7.29837	7.27918	7.23981	8.09024	7.97139	7.9091	7.90369	1q25.2-q25.3	0.395648	6.12172e-15	1.18918e-13
13	Acin1	Mus musculus apoptotic chromatin condensation inducer 1 (Acin1), transcript variant 2, mRNA.	8.09115	7.41737	7.5029	7.7874	7.61683	7.63675	7.69176	7.3385	14q11.2	0.455573	7.55016e-20	3.4943e-18
14	Acly	Mus musculus ATP citrate lyase (Acly), mRNA.	7.93122	8.01845	7.91308	7.97445	8.74914	8.00913	7.84368	7.55953	17q21.2	0.313138	1.24645e-09	9.42628e-09
15	Acss1	Mus musculus acyl-CoA synthetase short-chain family member 1 (Acss1), nuclear gene encoding mitochondrial protein, mRNA.	6.29656	6.6011	6.33896	6.2236	8.21882	7.96013	7.70633	7.74677	20p11.21	0.365391	8.20464e-13	1.08706e-11
16	Actg1	Mus musculus actin, gamma, cytoplasmic 1 (Actg1), mRNA.	8.87596	9.13305	9.5951	8.84542	11.0467	10.6876	10.9706	10.5093	17q25.3	0.306668	2.81291e-09	2.00355e-08
17	Actl6a	Mus musculus actin-like 6A (Actl6a), mRNA.	7.3521	7.40234	7.37849	7.28444	8.15888	8.0661	7.96393	7.68893	3q26.33	0.364222	9.814e-13	1.28169e-11
18	Actn4	Mus musculus actinin alpha 4 (Actn4), mRNA.	8.31056	8.44692	8.49787	8.93525	9.48572	9.03672	9.24883	8.84884	19q13.2	0.411448	3.85601e-16	9.65735e-15
19	Adam12	Mus musculus a disintegrin and metallopeptidase domain 12 (meltrin alpha) (Adam12), mRNA.	5.7237	6.23198	5.67518	5.94172	5.86728	5.80861	5.90112	5.93884	10q26.2	0.378129	1.10997e-13	1.69413e-12
20	Adam8	Mus musculus a disintegrin and metallopeptidase domain 8 (Adam8), mRNA.	6.0534	6.37261	6.14304	6.03439	6.20753	6.49552	6.83555	6.51956	10q26.3	0.360665	1.68555e-12	2.10941e-11
21	Adamts14	Mus musculus a disintegrin-like and metallopeptidase (reprolysin type) with thrombospondin type 1 motif, 14 (Adamts14), mRNA.	6.537	6.74585	6.27533	6.49463	6.3786	6.39201	6.3125	6.65143	10q22.1	0.39663	5.1774e-15	1.02255e-13
22	Adamts3	Mus musculus a disintegrin-like and metallopeptidase (reprolysin type) with thrombospondin type 1 motif, 3 (Adamts3), mRNA.	6.08238	6.16015	5.98989	5.9086	5.71229	5.98296	5.82158	6.09694	4q13.3	0.310225	1.80246e-09	1.32957e-08
23	Adamts7	Mus musculus a disintegrin-like and metallopeptidase (reprolysin type) with thrombospondin type 1 motif, 7 (Adamts7), mRNA.	6.77884	6.99815	6.8858	6.93004	6.67916	6.84997	6.70661	7.03033	15q25.1	0.307305	2.59866e-09	1.8655e-08
24	Adap1	Mus musculus ArfGAP with dual PH domains 1 (Adap1), mRNA.	5.83023	5.64469	5.44473	5.75847	7.07857	6.28979	6.75028	6.56032	7p22.3	0.425233	3.05771e-17	9.09883e-16
25	Adcy6	Mus musculus adenylate cyclase 6 (Adcy6), mRNA.	6.47065	6.54441	6.37975	7.06176	7.2118	6.67337	6.83014	6.72311	12q13.12	0.371749	3.05637e-13	4.30506e-12
26	Adm2	Mus musculus adrenomedullin 2 (Adm2), mRNA.	6.88507	6.97891	6.52789	6.67249	6.24157	6.37088	6.17348	6.35758	22q13.33	0.356734	3.04012e-12	3.63476e-11
27	Adnp	Mus musculus activity-dependent neuroprotective protein (Adnp), mRNA.	9.1386	8.83974	8.82064	8.83649	9.41378	9.38989	9.50063	9.30059	20q13.13	0.325445	2.50842e-10	2.1286e-09
28	Ado	Mus musculus 2-aminoethanethiol (cysteamine) dioxygenase (Ado), mRNA.	7.34659	7.2288	7.30362	7.29072	7.55702	7.60827	7.5312	7.59232	10q21.3	0.342707	2.33703e-11	2.36601e-10
29	Adss	Mus musculus adenylosuccinate synthetase, non muscle (Adss), mRNA.	10.0785	10.133	9.99874	9.8541	10.9955	10.7697	10.8582	11.0145	1q44	0.348771	9.7973e-12	1.06545e-10
30	Aebp2	Mus musculus AE binding protein 2 (Aebp2), transcript variant 1, mRNA.	7.07883	6.96103	6.878	6.82046	7.79294	7.69603	7.88774	8.0074	12p12.3	0.341056	2.9512e-11	2.92585e-10
31	Afap1	Mus musculus actin filament associated protein 1 (Afap1), mRNA.	6.22567	6.1874	6.42418	6.28775	6.51576	6.47386	6.47898	6.58032	4p16.1	0.348474	1.0228e-11	1.10683e-10
32	Afp	Mus musculus alpha fetoprotein (Afp), mRNA.	6.78542	7.24436	7.8704	6.69349	12.194	12.5229	12.2599	12.1152	4q13.3	0.344509	1.80857e-11	1.86292e-10
33	Agap1	Mus musculus ArfGAP with GTPase domain, ankyrin repeat and PH domain 1 (Agap1), transcript variant 1, mRNA.	7.01134	6.87188	6.91862	7.26142	7.55107	7.52216	7.27537	7.51175	2q37.2	0.363423	1.10883e-12	1.43504e-11
34	Agrn	Mus musculus agrin (Agrn), mRNA.	6.67294	6.34441	6.43555	6.46873	6.89778	6.56947	6.54297	6.45316	1p36.33	0.401871	2.09684e-15	4.58791e-14
35	Aicda	Mus musculus activation-induced cytidine deaminase (Aicda), mRNA.	5.56066	5.63949	5.45713	5.78266	5.33819	5.482	5.38344	5.47829	12p13.31	0.322676	3.6211e-10	2.99437e-09
36	Aire	Mus musculus autoimmune regulator (autoimmune polyendocrinopathy candidiasis ectodermal dystrophy) (Aire), mRNA.	6.4611	6.8888	6.49096	6.57384	6.41708	6.44256	6.43389	6.57714	21q22.3	0.300053	6.335e-09	4.2671e-08
37	Akap8	Mus musculus A kinase (PRKA) anchor protein 8 (Akap8), mRNA.	9.17977	9.46771	9.23069	9.39545	10.1891	10.0673	9.83455	10.0639	19p13.12	0.485539	1.08126e-22	8.45067e-21
38	Akap8l	Mus musculus A kinase (PRKA) anchor protein 8-like (Akap8l), mRNA.	7.37634	7.52351	7.55631	7.6195	7.50899	7.62613	7.41904	7.71667	19p13.12	0.432144	8.20846e-18	2.72972e-16
39	Aldh16a1	Mus musculus aldehyde dehydrogenase 16 family, member A1 (Aldh16a1), mRNA.	6.88227	7.12752	7.01053	7.19801	7.11604	6.80229	7.00949	7.17026	19q13.33	0.300422	6.05791e-09	4.10385e-08
40	Aldh18a1	Mus musculus aldehyde dehydrogenase 18 family, member A1 (Aldh18a1), nuclear gene encoding mitochondrial protein, transcript variant 1, mRNA.	6.2227	5.77916	5.93801	6.03499	7.62522	7.5526	7.40636	7.22215	10q24.1	0.381519	6.42171e-14	1.02614e-12
41	Aldh3b1	Mus musculus aldehyde dehydrogenase 3 family, member B1 (Aldh3b1), mRNA.	5.90091	5.98635	6.00383	6.42102	6.14877	5.95357	5.81132	6.06162	11q13.2	0.347246	1.22136e-11	1.29869e-10
42	Aldoa	Mus musculus aldolase A, fructose-bisphosphate (Aldoa), mRNA.	8.26399	8.21317	8.09107	8.83967	10.9311	10.1173	10.6685	9.95286	16p11.2	0.342017	2.57671e-11	2.58909e-10
43	Alox5	Mus musculus arachidonate 5-lipoxygenase (Alox5), mRNA.	5.80388	5.73326	5.88812	5.80352	5.86535	5.95323	5.81805	6.24824	10q11.21	0.328748	1.61113e-10	1.4113e-09
44	Amd1	Mus musculus S-adenosylmethionine decarboxylase 1 (Amd1), mRNA.	9.41969	9.17617	8.67686	8.9762	10.6515	10.4814	10.7406	10.5268	6q21	0.305921	3.08611e-09	2.1842e-08
45	Amh	Mus musculus anti-Mullerian hormone (Amh), mRNA.	6.03435	6.23514	5.83282	5.80167	6.04581	6.00127	5.95257	5.93873	19p13.3	0.322349	3.7807e-10	3.11354e-09
46	Anapc7	Mus musculus anaphase promoting complex subunit 7 (Anapc7), mRNA.	6.60224	6.63409	6.77045	6.69529	7.19187	6.87502	7.05061	6.84292	12q24.11	0.346237	1.41201e-11	1.48334e-10
47	Ankle1	Mus musculus ankyrin repeat and LEM domain containing 1 (Ankle1), mRNA.	6.20931	6.19848	6.01842	6.1887	6.52955	6.27873	6.2509	6.45255	19p13.11	0.365669	7.86171e-13	1.04507e-11
48	Ankle2	Mus musculus ankyrin repeat and LEM domain containing 2 (Ankle2), mRNA.	8.35806	8.02228	8.3227	8.30612	8.45414	8.34279	8.38362	8.32639	12q24.33	0.417126	1.37673e-16	3.629e-15
49	Ankrd13a	Mus musculus ankyrin repeat domain 13a (Ankrd13a), mRNA.	6.77999	6.87677	7.1437	6.97099	7.51475	8.04188	7.61352	6.94913	12q24.11	0.314288	1.07638e-09	8.25512e-09
50	Ankrd13b	Mus musculus ankyrin repeat domain 13b (Ankrd13b), mRNA.	6.36079	6.6493	6.50845	6.36036	6.80569	6.75491	6.54634	6.67933	17q11.2	0.38311	4.95633e-14	8.09373e-13
51	Ankrd13d	Mus musculus ankyrin repeat domain 13 family, member D (Ankrd13d), mRNA.	6.32788	6.40012	6.26136	6.32413	5.90072	6.29458	6.16406	6.46959	11q13.2	0.491893	2.47843e-23	2.12742e-21
52	Ankrd52	Mus musculus ankyrin repeat domain 52 (Ankrd52), mRNA.	6.22202	5.80542	6.18636	6.6861	6.71138	6.21395	6.40144	6.21349	12q13.3	0.51421	1.09111e-25	1.39593e-23
53	Anks6	Mus musculus ankyrin repeat and sterile alpha motif domain containing 6 (Anks6), mRNA.	5.94907	5.67721	5.81068	5.77775	5.67616	5.52727	5.61422	5.74897	9q22.33	0.361449	1.49697e-12	1.88871e-11
54	Anln	Mus musculus anillin, actin binding protein (Anln), mRNA.	5.5432	4.77828	4.82511	4.83169	9.08104	8.65538	8.86945	8.91089	7p14.2	0.404733	1.27142e-15	2.90201e-14
55	Ano4	Mus musculus anoctamin 4 (Ano4), mRNA.	4.60984	4.41536	4.48056	4.81034	4.62784	4.76332	4.58632	4.74269	12q23.1	0.318013	6.66294e-10	5.29398e-09
56	Ano9	Mus musculus anoctamin 9 (Ano9), mRNA.	5.89482	5.86447	5.90721	5.49027	5.51544	5.69862	5.52324	6.01457	11p15.5	0.438723	2.28172e-18	8.31772e-17
57	Anp32b	Mus musculus acidic (leucine-rich) nuclear phosphoprotein 32 family, member B (Anp32b), mRNA.	10.9319	10.8929	10.9609	10.8597	12.0136	11.8914	11.9356	12.0295	9q22.33	0.301166	5.53392e-09	3.7705e-08
58	Anxa13	Mus musculus annexin A13 (Anxa13), mRNA.	5.8746	6.08811	6.14531	6.38309	5.41838	5.82388	6.10462	5.71186	8q24.13	0.323898	3.08117e-10	2.58083e-09
59	Anxa5	Mus musculus annexin A5 (Anxa5), mRNA.	7.56676	7.43071	8.24063	7.92121	8.32501	8.21671	8.53041	7.55823	4q27	0.338771	4.06763e-11	3.94507e-10
60	Ap1g2	Mus musculus adaptor protein complex AP-1, gamma 2 subunit (Ap1g2), transcript variant 1, mRNA.	6.79114	6.95213	6.83078	6.91286	7.078	6.87855	7.11262	6.96874	14q11.2	0.454442	9.54675e-20	4.35809e-18
61	Ap3d1	Mus musculus adaptor-related protein complex 3, delta 1 subunit (Ap3d1), mRNA.	7.41511	7.70037	7.7553	7.98827	7.84209	7.74721	7.65979	7.54373	19p13.3	0.475056	1.1505e-21	7.55195e-20
62	Ap3m2	Mus musculus adaptor-related protein complex 3, mu 2 subunit (Ap3m2), transcript variant 1, mRNA.	6.63102	6.68234	6.69328	6.61385	6.44082	6.58834	6.37763	6.81735	8p11.21	0.362212	1.33338e-12	1.70696e-11
63	Ap4m1	Mus musculus adaptor-related protein complex AP-4, mu 1 (Ap4m1), mRNA.	6.83971	6.49851	6.55023	6.84793	6.8799	6.84809	6.86217	6.73906	7q22.1	0.401529	2.22555e-15	4.85367e-14
64	Apba2	Mus musculus amyloid beta (A4) precursor protein-binding, family A, member 2 (Apba2), mRNA.	5.59982	5.89517	5.59076	5.49599	5.3887	5.45885	5.44715	5.74892	15q13.1	0.318144	6.55093e-10	5.21737e-09
65	Apba3	Mus musculus amyloid beta (A4) precursor protein-binding, family A, member 3 (Apba3), mRNA.	7.56872	7.86432	7.72201	7.72644	7.56598	7.48773	7.51582	7.35795	19p13.3	0.338154	4.43389e-11	4.26061e-10
66	Apcdd1	Mus musculus adenomatosis polyposis coli down-regulated 1 (Apcdd1), mRNA.	6.5114	6.58631	6.55194	6.55466	6.47384	6.48817	6.56564	6.89854	18p11.22	0.334181	7.68755e-11	7.10267e-10
67	Arap1	Mus musculus ArfGAP with RhoGAP domain, ankyrin repeat and PH domain 1 (Arap1), transcript variant 3, mRNA.	7.12327	7.30586	7.25154	7.3523	6.79378	6.73596	6.82704	7.23172	11q13.4	0.343028	2.23274e-11	2.26786e-10
68	Arf3	Mus musculus ADP-ribosylation factor 3 (Arf3), mRNA.	9.09393	8.58545	8.76478	9.14847	9.06391	8.84434	8.62245	8.93359	12q13.12	0.307369	2.57797e-09	1.8533e-08
69	Arfgap1	Mus musculus ADP-ribosylation factor GTPase activating protein 1 (Arfgap1), mRNA.	8.18623	7.98003	8.12815	8.2847	8.39679	8.33423	8.37803	8.26129	20q13.33	0.331447	1.11763e-10	1.00802e-09
70	Arhgap1	Mus musculus Rho GTPase activating protein 1 (Arhgap1), transcript variant 5, transcribed RNA.	6.42439	5.86901	6.55072	7.1243	8.60475	7.68026	8.0803	7.65598	11p11.2	0.318296	6.42261e-10	5.12533e-09
71	Arhgap11a	Mus musculus Rho GTPase activating protein 11A (Arhgap11a), mRNA.	6.08424	4.86845	5.63855	5.17014	9.21115	8.61939	9.05647	9.20759	15q13.3	0.345406	1.5907e-11	1.65634e-10
72	Arhgap22	Mus musculus Rho GTPase activating protein 22 (Arhgap22), mRNA.	6.42716	6.64019	6.63542	6.62862	6.34849	6.66432	6.54105	6.93267	10q11.22-q11.23	0.31008	1.83588e-09	1.35224e-08
73	Arhgap4	Mus musculus Rho GTPase activating protein 4 (Arhgap4), mRNA.	6.2092	6.35956	6.38435	6.41341	6.13682	6.23443	6.28305	6.42587	Xq28	0.300381	6.08786e-09	4.12275e-08
74	Arhgef1	Mus musculus Rho guanine nucleotide exchange factor (GEF) 1 (Arhgef1), transcript variant 1, mRNA.	7.23041	7.22494	7.14463	7.39687	7.33584	7.17659	7.21559	7.41157	19q13.2	0.367751	5.70181e-13	7.72263e-12
75	Arhgef17	Mus musculus Rho guanine nucleotide exchange factor (GEF) 17 (Arhgef17), mRNA.	6.30596	6.35439	6.28008	6.20756	6.48857	6.31916	6.3211	6.3814	11q13.4	0.303985	3.91945e-09	2.72692e-08
76	Arhgef18	Mus musculus rho/rac guanine nucleotide exchange factor (GEF) 18 (Arhgef18), mRNA.	6.7518	6.92014	7.0063	6.88763	6.97454	7.16529	6.96794	7.17506	19p13.2	0.608813	6.90942e-38	1.15652e-34
77	Arhgef2	Mus musculus rho/rac guanine nucleotide exchange factor (GEF) 2 (Arhgef2), mRNA.	6.71809	6.62387	6.51632	6.63843	6.76913	6.65849	6.79298	6.8671	1q22	0.44991	2.42473e-19	1.0519e-17
78	Arhgef3	Mus musculus Rho guanine nucleotide exchange factor (GEF) 3 (Arhgef3), mRNA.	7.50007	6.96704	7.31163	7.90376	7.0005	7.20759	7.38642	6.51065	3p14.3	0.305953	3.07403e-09	2.17872e-08
79	Arhgef4	Mus musculus Rho guanine nucleotide exchange factor (GEF) 4 (Arhgef4), mRNA.	6.55422	6.69355	6.66365	6.6553	6.56807	6.54648	6.37284	6.81813	2q21.1	0.304168	3.83241e-09	2.67006e-08
80	Arid3a	Mus musculus AT rich interactive domain 3A (BRIGHT-like) (Arid3a), mRNA.	6.3317	6.20903	6.38151	6.17403	6.62502	6.71646	6.57184	6.7137	19p13.3	0.557496	8.69847e-31	3.11995e-28
81	Arid3b	Mus musculus AT rich interactive domain 3B (BRIGHT-like) (Arid3b), mRNA.	5.80666	5.88762	6.08969	5.77367	5.7918	5.79674	5.45715	5.81638	15q24.1	0.341386	2.81708e-11	2.80396e-10
82	Arl2	Mus musculus ADP-ribosylation factor-like 2 (Arl2), mRNA.	6.66309	6.89952	6.89144	6.98222	7.42897	6.90462	7.31166	7.27023	11q13.1	0.432161	8.18087e-18	2.72506e-16
83	Arl4c	Mus musculus ADP-ribosylation factor-like 4C (Arl4c), mRNA.	6.62629	6.83055	6.63565	6.56495	6.59451	6.55537	6.7538	6.92311	2q37.1	0.378454	1.05368e-13	1.61806e-12
84	Armc9	Mus musculus armadillo repeat containing 9 (Armc9), transcript variant 1, mRNA.	6.48441	6.4175	6.39275	6.50639	6.83626	6.58957	6.44224	6.66271	2q37.1	0.320376	4.8982e-10	3.97356e-09
85	Arnt2	Mus musculus aryl hydrocarbon receptor nuclear translocator 2 (Arnt2), mRNA.	6.45749	6.33334	6.41303	6.21144	6.23282	6.21058	6.20918	6.57763	15q25.1	0.38687	2.67198e-14	4.57929e-13
86	Arpc1b	Mus musculus actin related protein 2/3 complex, subunit 1B (Arpc1b), mRNA.	7.82579	7.46813	7.60096	7.78542	7.96549	7.80617	7.86169	7.69254	7q22.1	0.305224	3.36426e-09	2.36357e-08
87	Arpc2	Mus musculus actin related protein 2/3 complex, subunit 2 (Arpc2), mRNA.	11.099	10.7759	10.9578	10.971	11.3323	11.28	11.359	11.1534	2q35	0.387501	2.40688e-14	4.16046e-13
88	Arsi	Mus musculus arylsulfatase i (Arsi), mRNA.	6.08093	6.50244	6.09054	6.00927	5.98869	6.03681	5.91911	6.12913	5q32	0.338611	4.15977e-11	4.02278e-10
89	Artn	Mus musculus artemin (Artn), mRNA.	6.03503	6.35244	6.08378	5.86945	5.7985	5.93825	5.94157	6.43912	1p34.1	0.374418	2.00625e-13	2.93929e-12
90	Asap1	Mus musculus ArfGAP with SH# domain, ankyrin repeat and PH domain1 (Asap1), mRNA.	7.5464	7.51776	7.96389	7.84214	7.75207	7.25579	7.60844	7.52643	8q24.21-q24.22	0.351763	6.33639e-12	7.13012e-11
91	Asb1	Mus musculus ankyrin repeat and SOCS box-containing 1 (Asb1), transcript variant 1, mRNA.	6.09787	6.25189	6.12801	6.20253	6.01066	6.10369	5.98311	6.17368	2q37.3	0.326825	2.08639e-10	1.79244e-09
92	Asf1b	Mus musculus ASF1 anti-silencing function 1 homolog B (S. cerevisiae) (Asf1b), mRNA.	6.68393	6.69786	6.70211	6.83231	8.10604	7.55838	8.07179	7.66181	19p13.12	0.449025	2.90358e-19	1.24353e-17
93	Asns	Mus musculus asparagine synthetase (Asns), mRNA.	7.03704	5.71839	5.42776	6.01838	11.4483	11.3423	11.4767	11.1542	7q21.3	0.360807	1.64984e-12	2.06729e-11
94	Asphd2	Mus musculus aspartate beta-hydroxylase domain containing 2 (Asphd2), mRNA.	5.76295	5.71147	5.70761	5.62935	5.35971	5.64549	5.6619	5.67192	22q12.1	0.371079	3.39517e-13	4.74237e-12
95	Aspm	Mus musculus asp (abnormal spindle)-like, microcephaly associated (Drosophila) (Aspm), mRNA.	6.12064	6.00399	5.68613	5.21399	8.1807	7.41713	8.15755	8.15061	1q31.3	0.338786	4.05945e-11	3.93904e-10
96	Asxl1	Mus musculus additional sex combs like 1 (Drosophila) (Asxl1), mRNA.	7.49165	7.38674	7.65187	7.64649	8.05209	7.90239	7.81863	7.91659	20q11.21	0.379806	8.47417e-14	1.32461e-12
97	Atg4b	Mus musculus autophagy-related 4B (yeast) (Atg4b), mRNA.	6.42551	6.31554	6.37704	6.50865	6.72415	6.29394	6.67519	6.2935	2q37.3	0.336353	5.69558e-11	5.38107e-10
98	Atg4d	Mus musculus autophagy-related 4D (yeast) (Atg4d), mRNA.	6.42314	6.49284	6.45596	6.7194	6.38975	6.27997	6.26106	6.67481	19p13.2	0.383219	4.86865e-14	7.96349e-13
99	Atic	Mus musculus 5-aminoimidazole-4-carboxamide ribonucleotide formyltransferase/IMP cyclohydrolase (Atic), mRNA.	8.23914	7.74956	8.08302	7.94113	10.7965	10.1559	10.7118	10.0091	2q35	0.311717	1.493e-09	1.11315e-08
100	Atn1	Mus musculus atrophin 1 (Atn1), mRNA.	7.10787	7.217	7.35405	7.37687	7.14525	7.20946	7.26348	7.2499	12p13.31	0.490681	3.29021e-23	2.75363e-21
101	Atp10b	Mus musculus ATPase, class V, type 10B (Atp10b), mRNA.	5.67836	5.90537	5.88779	5.81619	5.42937	5.58225	5.64116	5.80356	5q34	0.325141	2.61229e-10	2.21208e-09
102	Atp13a1	Mus musculus ATPase type 13A1 (Atp13a1), mRNA.	6.55149	7.02602	6.66088	7.5419	7.72659	7.24588	7.43132	7.05293	19p13.11	0.565249	8.8185e-32	3.85062e-29
103	Atp13a2	Mus musculus ATPase type 13A2 (Atp13a2), mRNA.	6.94088	7.073	6.93336	7.17645	7.10916	7.01726	7.01054	7.05514	1p36.13	0.447066	4.32051e-19	1.8042e-17
104	Atp1a1	Mus musculus ATPase, Na+/K+ transporting, alpha 1 polypeptide (Atp1a1), mRNA.	9.87018	9.7397	9.75401	10.3779	10.4996	10.3042	10.5335	9.70201	1p13.1	0.447778	3.74099e-19	1.57529e-17
105	Atp1b3	Mus musculus ATPase, Na+/K+ transporting, beta 3 polypeptide (Atp1b3), mRNA.	8.53804	8.42998	8.68617	8.44754	9.11328	9.08609	9.09129	8.97514	3q23	0.324504	2.84291e-10	2.39424e-09
106	Atp2b1	Mus musculus ATPase, Ca++ transporting, plasma membrane 1 (Atp2b1), mRNA.	9.55993	9.00428	9.5063	9.42711	9.36566	9.50127	9.24079	8.99767	12q21.33	0.350993	7.09134e-12	7.90437e-11
107	Atp2c2	Mus musculus ATPase, Ca++ transporting, type 2C, member 2 (Atp2c2), mRNA.	5.87672	5.96992	5.60477	5.75136	5.65578	5.65868	5.40802	5.77757	16q24.1	0.365593	7.95349e-13	1.05657e-11
108	Atp6v1f	Mus musculus ATPase, H+ transporting, lysosomal V1 subunit F (Atp6v1f), mRNA.	8.33125	8.44988	8.45874	8.66604	9.00577	8.73021	8.91213	8.0337	7q32.1	0.349063	9.39096e-12	1.02292e-10
109	Atp8a2	Mus musculus ATPase, aminophospholipid transporter-like, class I, type 8A, member 2 (Atp8a2), mRNA.	6.02274	6.21718	6.05346	5.8301	8.93101	8.92656	8.4701	8.67829	13q12.13	0.305135	3.40147e-09	2.38804e-08
110	Atxn7l3	Mus musculus ataxin 7-like 3 (Atxn7l3), transcript variant 1, mRNA.	6.69605	7.11188	6.85908	6.91515	6.9831	6.90003	6.91386	6.76203	17q21.31	0.426232	2.53293e-17	7.67366e-16
111	Aurkb	Mus musculus aurora kinase B (Aurkb), mRNA.	6.64486	6.17622	6.40353	6.45484	8.90797	7.712	8.64546	7.76004	17p13.1	0.44786	3.67929e-19	1.55257e-17
112	B3galnt1	Mus musculus UDP-GalNAc:betaGlcNAc beta 1,3-galactosaminyltransferase, polypeptide 1 (B3galnt1), mRNA.	7.22574	7.51728	6.95051	6.88866	6.9988	6.7856	6.70983	6.73366	3q26.1	0.312079	1.42607e-09	1.06881e-08
113	B3galnt2	Mus musculus UDP-GalNAc:betaGlcNAc beta 1,3-galactosaminyltransferase, polypeptide 2 (B3galnt2), mRNA.	8.30265	8.01449	7.88646	8.13456	8.3634	8.60885	8.40318	8.47065	1q42.3	0.317855	6.80092e-10	5.38657e-09
114	B3gnt3	Mus musculus UDP-GlcNAc:betaGal beta-1,3-N-acetylglucosaminyltransferase 3 (B3gnt3), mRNA.	6.29567	6.29703	6.23823	6.27016	5.72666	5.85872	5.94759	6.0157	19p13.11	0.329418	1.47187e-10	1.29667e-09
115	B3gnt4	Mus musculus UDP-GlcNAc:betaGal beta-1,3-N-acetylglucosaminyltransferase 4 (B3gnt4), mRNA.	6.98696	6.73164	6.51457	6.65203	6.57047	6.47136	6.41943	6.98896	12q24.31	0.326969	2.04637e-10	1.76182e-09
116	B3gnt7	Mus musculus UDP-GlcNAc:betaGal beta-1,3-N-acetylglucosaminyltransferase 7 (B3gnt7), mRNA.	7.0109	7.19405	7.09804	7.05594	6.69066	6.96659	6.93591	7.10581	2q37.1|2q37.1	0.338237	4.38248e-11	4.21784e-10
117	B3gnt8	Mus musculus UDP-GlcNAc:betaGal beta-1,3-N-acetylglucosaminyltransferase 8 (B3gnt8), transcript variant 1, mRNA.	5.92082	5.95555	6.11448	6.27857	5.66997	5.81716	5.86547	6.0332	19q13.2	0.411908	3.5498e-16	8.94622e-15
118	B4galnt4	Mus musculus beta-1,4-N-acetyl-galactosaminyl transferase 4 (B4galnt4), mRNA.	5.75743	5.69435	5.7047	5.6532	5.54022	5.66181	5.54093	5.97368	11p15.5	0.460579	2.64307e-20	1.32061e-18
119	B4galt3	Mus musculus UDP-Gal:betaGlcNAc beta 1,4-galactosyltransferase, polypeptide 3 (B4galt3), mRNA.	5.96544	5.88209	6.02559	6.37278	6.63921	6.23289	6.53927	6.05269	1q23.3	0.322941	3.4969e-10	2.90003e-09
120	Bak1	Mus musculus BCL2-antagonist/killer 1 (Bak1), mRNA.	6.75956	6.75829	6.87801	7.3883	6.36133	6.5126	6.28938	6.49777	6p21.31	0.472706	1.93289e-21	1.22088e-19
121	Bax	Mus musculus BCL2-associated X protein (Bax), mRNA.	6.60579	6.32293	6.51045	7.04064	8.33275	7.43677	7.87063	7.18465	19q13.33	0.383081	4.9797e-14	8.12528e-13
122	Baz2a	Mus musculus bromodomain adjacent to zinc finger domain, 2A (Baz2a), mRNA.	7.98138	8.15797	7.87936	8.1834	8.79144	8.48899	8.2164	8.1861	12q13.3	0.352081	6.0477e-12	6.83591e-11
123	Bcl11a	Mus musculus B-cell CLL/lymphoma 11A (zinc finger protein) (Bcl11a), transcript variant 1, mRNA.	6.09493	6.50338	6.28671	6.33465	6.20178	6.38303	6.11996	6.52481	2p16.1	0.410989	4.18768e-16	1.0423e-14
124	Bcl2l12	Mus musculus BCL2-like 12 (proline rich) (Bcl2l12), mRNA.	6.84671	7.05663	7.0297	6.76212	6.80264	6.72242	6.89939	7.00677	19q13.33	0.318612	6.16451e-10	4.93308e-09
125	Bcl7a	Mus musculus B-cell CLL/lymphoma 7A (Bcl7a), mRNA.	7.30558	7.60747	7.44402	7.75387	8.0898	7.84778	7.86863	7.83574	12q24.31	0.359484	2.01395e-12	2.47869e-11
126	Bcl9	Mus musculus B-cell CLL/lymphoma 9 (Bcl9), mRNA.	7.1554	7.67291	8.12812	7.65317	8.50897	8.46944	8.27495	8.6382	1q21.2	0.456031	6.86292e-20	3.21325e-18
127	Bcl9l	Mus musculus B-cell CLL/lymphoma 9-like (Bcl9l), mRNA.	7.28754	7.50689	7.56094	7.57326	7.28975	7.28537	7.22039	7.34222	11q23.3	0.365745	7.77059e-13	1.03433e-11
128	Bcorl1	Mus musculus BCL6 co-repressor-like 1 (Bcorl1), mRNA.	6.5149	6.62043	6.43666	6.44109	6.57082	6.59451	6.42019	6.38675	Xq26.1	0.380651	7.39255e-14	1.16735e-12
129	Bcr	Mus musculus breakpoint cluster region (Bcr), mRNA.	7.46257	7.31549	7.36285	7.50376	7.78137	7.45997	7.57811	7.51055	22q11.23	0.36	1.86331e-12	2.30601e-11
130	Bdkrb1	Mus musculus bradykinin receptor, beta 1 (Bdkrb1), mRNA.	6.84577	6.43813	6.56085	6.23925	6.27706	6.58218	6.18468	6.58409	14q32.2	0.316511	8.09088e-10	6.32348e-09
131	Bend3	Mus musculus BEN domain containing 3 (Bend3), mRNA.	6.83428	7.26069	6.90087	7.02992	7.31034	7.08788	7.08138	7.39477	6q21	0.541056	9.1838e-29	2.14495e-26
132	Best1	Mus musculus bestrophin 1 (Best1), mRNA.	6.10187	6.24287	5.80372	5.89307	6.05377	6.22262	6.08216	6.53424	11q12.3	0.336425	5.6388e-11	5.33244e-10
133	Bex2	Mus musculus brain expressed X-linked 2 (Bex2), mRNA.	5.05681	4.74152	4.74152	4.34008	9.84825	9.17722	9.28636	9.50155	Xq22.2	0.337769	4.67844e-11	4.47269e-10
134	Bfsp1	Mus musculus beaded filament structural protein 1, in lens-CP94 (Bfsp1), mRNA.	6.10342	5.87821	5.99458	5.81808	5.76434	5.94722	5.91791	6.03175	20p12.1	0.318973	5.88195e-10	4.7181e-09
135	Bicc1	Mus musculus bicaudal C homolog 1 (Drosophila) (Bicc1), mRNA.	5.47306	5.66223	5.45381	5.61135	6.58388	6.75295	6.74568	6.54261	10q21.1	0.300162	6.25189e-09	4.21842e-08
136	Bicd1	Mus musculus bicaudal D homolog 1 (Drosophila) (Bicd1), transcript variant 2, mRNA.	5.71955	5.65275	5.46104	5.593	5.53355	5.60741	5.59365	5.77442	12p11.21	0.308812	2.15265e-09	1.56603e-08
137	Birc5	Mus musculus baculoviral IAP repeat-containing 5 (Birc5), transcript variant 3, mRNA.	6.81335	6.76017	6.48643	6.36402	10.761	9.98343	10.706	10.5354	17q25.3	0.366942	6.4616e-13	8.6989e-12
138	Blm	Mus musculus Bloom syndrome homolog (human) (Blm), transcript variant 1, mRNA.	6.65907	6.0171	6.47531	6.38303	9.12653	8.51	9.05001	9.17823	15q26.1	0.404002	1.44533e-15	3.25459e-14
139	Blmh	Mus musculus bleomycin hydrolase (Blmh), mRNA.	9.29118	8.85855	9.19357	9.09664	10.0605	9.85976	10.0076	9.72834	17q11.2	0.350118	8.05669e-12	8.86721e-11
140	Bloc1s3	Mus musculus biogenesis of lysosome-related organelles complex-1, subunit 3 (Bloc1s3), mRNA.	6.68167	6.69394	6.71635	6.61078	6.52034	6.31961	6.54319	7.05412	19q13.32	0.405699	1.07267e-15	2.48507e-14
141	Blvra	Mus musculus biliverdin reductase A (Blvra), mRNA.	6.9222	6.79548	6.72573	6.92299	7.78908	7.41402	7.97706	7.76991	7p13	0.309934	1.8697e-09	1.37513e-08
142	Bmf	Mus musculus BCL2 modifying factor (Bmf), mRNA.	6.87649	7.0633	6.81355	7.09544	6.94934	7.01392	6.92037	6.8758	15q15.1	0.413203	2.81074e-16	7.2195e-15
143	Bmp7	Mus musculus bone morphogenetic protein 7 (Bmp7), mRNA.	5.80742	6.08238	6.0208	5.47586	6.00576	5.97487	5.97571	6.04538	20q13.31	0.382935	5.10007e-14	8.30147e-13
144	Bmp8a	Mus musculus bone morphogenetic protein 8a (Bmp8a), mRNA.	6.53496	6.75053	6.85742	6.62169	6.5656	6.2084	6.55804	6.83167	1p34.3	0.318204	6.49959e-10	5.17853e-09
145	Bmpr1a	Mus musculus bone morphogenetic protein receptor, type 1A (Bmpr1a), mRNA.	8.82616	8.39838	8.80104	8.48372	9.36797	9.27058	9.23061	9.46263	10q23.2	0.322774	3.5748e-10	2.95852e-09
146	Bms1	Mus musculus BMS1 homolog, ribosome assembly protein (yeast) (Bms1), mRNA.	8.57238	8.38091	8.57203	8.45804	9.68825	9.47294	9.43116	9.71821	10q11.21	0.344932	1.70246e-11	1.76085e-10
147	Brd4	Mus musculus bromodomain containing 4 (Brd4), transcript variant 1, mRNA.	8.38291	8.30337	8.34922	8.44879	8.25673	8.51989	8.2214	8.1005	19p13.12	0.322761	3.5805e-10	2.96202e-09
148	Brsk1	Mus musculus BR serine/threonine kinase 1 (Brsk1), mRNA.	5.82771	6.28569	6.17737	6.02004	6.24613	6.51719	6.25486	6.37617	19q13.42	0.360172	1.81569e-12	2.25123e-11
149	Brsk2	Mus musculus BR serine/threonine kinase 2 (Brsk2), transcript variant 1, mRNA.	6.01352	6.21371	6.08805	6.07695	5.86523	6.03291	5.94781	6.06081	11p15.5	0.314319	1.07208e-09	8.2253e-09
150	Bsg	Mus musculus basigin (Bsg), transcript variant 1, mRNA.	9.99272	9.77228	9.94059	10.1641	10.1464	10.2292	10.2099	9.94779	19p13.3	0.419819	8.38979e-17	2.30846e-15
151	Btbd10	Mus musculus BTB (POZ) domain containing 10 (Btbd10), mRNA.	6.39158	6.28615	6.36669	6.3171	6.30333	6.06441	5.99073	5.94242	11p15.3	0.30242	4.74923e-09	3.25756e-08
152	Btbd2	Mus musculus BTB (POZ) domain containing 2 (Btbd2), mRNA.	6.94867	7.25563	7.19466	7.23161	6.82582	6.8043	6.90151	7.17256	19p13.3	0.433512	6.30341e-18	2.13869e-16
153	Btbd3	Mus musculus BTB (POZ) domain containing 3 (Btbd3), transcript variant 1, mRNA.	6.99999	7.16709	7.03373	7.01096	7.74853	7.46716	7.60016	7.68865	20p12.2	0.362485	1.27926e-12	1.64187e-11
154	Bub1	Mus musculus budding uninhibited by benzimidazoles 1 homolog (S. cerevisiae) (Bub1), transcript variant 1, mRNA.	5.32341	4.54798	5.25718	4.51544	9.5421	9.20002	9.8072	9.81312	2q13	0.390656	1.42292e-14	2.57252e-13
155	Bub1b	Mus musculus budding uninhibited by benzimidazoles 1 homolog, beta (S. cerevisiae) (Bub1b), mRNA.	5.60164	5.39236	5.18945	5.32108	8.98335	8.43228	8.81173	8.94148	15q15.1	0.426684	2.32546e-17	7.07716e-16
156	Bzw2	Mus musculus basic leucine zipper and W2 domains 2 (Bzw2), mRNA.	6.86271	6.9451	7.12534	7.0693	9.9041	9.55308	9.8295	9.3401	7p21.1	0.313176	1.24055e-09	9.39223e-09
157	C1ql4	Mus musculus complement component 1, q subcomponent-like 4 (C1ql4), mRNA.	6.46847	6.54721	6.30261	6.08739	6.25456	6.28576	6.39578	6.48261	12q13.12	0.439273	2.04743e-18	7.53199e-17
158	C1qtnf6	Mus musculus C1q and tumor necrosis factor related protein 6 (C1qtnf6), mRNA.	5.94175	6.16894	6.21033	6.07075	6.12968	6.15353	6.13753	6.4679	22q12.3	0.356628	3.08862e-12	3.68835e-11
159	C2cd3	Mus musculus C2 calcium-dependent domain containing 3 (C2cd3), mRNA.	6.62703	6.73348	6.84311	6.88117	7.31867	7.22735	7.21401	7.16448	11q13.4	0.349945	8.26225e-12	9.07853e-11
160	Cabin1	Mus musculus calcineurin binding protein 1 (Cabin1), mRNA.	6.299	6.47224	6.568	6.69864	7.04658	6.63787	6.82528	6.49906	22q11.23	0.404302	1.37136e-15	3.09844e-14
161	Cacna1g	Mus musculus calcium channel, voltage-dependent, T type, alpha 1G subunit (Cacna1g), transcript variant 1, mRNA.	6.22135	6.32552	6.0874	6.06538	5.95571	6.12323	6.02658	6.40352	17q21.33	0.368122	5.38316e-13	7.33058e-12
162	Cacnb1	Mus musculus calcium channel, voltage-dependent, beta 1 subunit (Cacnb1), transcript variant 1, mRNA.	6.13893	6.29058	6.22168	6.02846	6.1433	6.00053	5.94885	6.5375	17q12	0.374301	2.0436e-13	2.98747e-12
163	Cacnb3	Mus musculus calcium channel, voltage-dependent, beta 3 subunit (Cacnb3), transcript variant 1, mRNA.	6.24689	6.09679	6.09805	6.08009	5.84362	6.01905	5.93354	6.38637	12q13.12	0.328723	1.61655e-10	1.4142e-09
164	Cacybp	Mus musculus calcyclin binding protein (Cacybp), mRNA.	9.33312	9.51297	9.49322	8.82965	10.6686	10.5119	10.5167	10.8164	1q25.1	0.303266	4.28162e-09	2.95906e-08
165	Cad	Mus musculus carbamoyl-phosphate synthetase 2, aspartate transcarbamylase, and dihydroorotase (Cad), mRNA.	6.57992	6.47236	6.57611	6.53886	8.03146	7.26477	7.56716	7.01	2p23.3	0.397621	4.36974e-15	8.81231e-14
166	Cadps	Mus musculus Ca2+-dependent secretion activator (Cadps), transcript variant 1, mRNA.	5.41553	5.32789	5.22149	5.34893	5.118	5.05102	5.05297	4.88567	3p14.2	0.334775	7.08381e-11	6.58424e-10
167	Calu	Mus musculus calumenin (Calu), transcript variant 2, mRNA.	10.5734	10.3178	10.3319	10.0831	10.4319	10.6793	10.2617	10.3467	7q32.1	0.337314	4.98433e-11	4.74705e-10
168	Cant1	Mus musculus calcium activated nucleotidase 1 (Cant1), transcript variant 1, mRNA.	6.52493	6.74562	6.65235	6.89212	6.59672	6.56358	6.64958	6.77758	17q25.3	0.348397	1.03433e-11	1.11696e-10
169	Capg	Mus musculus capping protein (actin filament), gelsolin-like (Capg), transcript variant 1, mRNA.	5.64695	5.79419	6.13429	5.87235	6.19467	6.36843	6.73156	6.21646	2p11.2	0.368756	4.87819e-13	6.67917e-12
170	Capn10	Mus musculus calpain 10 (Capn10), mRNA.	6.47828	6.7779	7.02085	6.74336	6.91682	7.05799	7.09087	7.18403	2q37.3	0.368183	5.33228e-13	7.2761e-12
171	Caprin1	Mus musculus cell cycle associated protein 1 (Caprin1), transcript variant 1, mRNA.	10.9691	11.2286	11.1859	11.117	11.5919	11.6149	11.523	11.5576	11p13	0.305107	3.41337e-09	2.39473e-08
172	Card10	Mus musculus caspase recruitment domain family, member 10 (Card10), mRNA.	6.37632	6.47154	6.33739	6.36433	6.40179	6.37198	6.27461	6.70476	22q13.1	0.405334	1.14378e-15	2.63463e-14
173	Card11	Mus musculus caspase recruitment domain family, member 11 (Card11), mRNA.	6.78347	6.66526	6.62822	6.8098	6.73204	6.6021	6.69479	6.8053	7p22.2	0.35416	4.45369e-12	5.15602e-11
174	Card9	Mus musculus caspase recruitment domain family, member 9 (Card9), mRNA.	5.65701	5.75828	5.63454	5.69027	5.70548	5.82495	5.52622	5.96106	9q34.3	0.398664	3.65269e-15	7.5172e-14
175	Carm1	Mus musculus coactivator-associated arginine methyltransferase 1 (Carm1), transcript variant 1, mRNA.	6.94824	6.78493	7.14252	7.42317	8.50917	7.92164	8.03628	7.55341	19p13.2	0.706225	1.21281e-55	8.12016e-52
176	Casp2	Mus musculus caspase 2 (Casp2), mRNA.	6.37727	6.597	6.43858	6.52879	7.26195	6.80765	6.88234	6.94699	7q34	0.478139	5.78781e-22	3.95013e-20
177	Casz1	Mus musculus castor homolog 1, zinc finger (Drosophila) (Casz1), transcript variant 1, mRNA.	6.15041	6.11655	6.36849	6.17697	6.16615	6.07525	6.10385	6.31871	1p36.22	0.351842	6.26369e-12	7.06415e-11
178	Cbfa2t2	Mus musculus core-binding factor, runt domain, alpha subunit 2, translocated to, 2 (human) (Cbfa2t2), transcript variant 1, mRNA.	7.2234	6.7928	7.31721	7.18338	7.48369	7.50452	7.24762	7.23289	20q11.21-q11.22	0.441112	1.42349e-18	5.39476e-17
179	Cbl	Mus musculus Casitas B-lineage lymphoma (Cbl), mRNA.	7.14559	7.00617	7.18684	7.06832	7.75369	7.55979	7.82557	7.35053	11q23.3	0.355152	3.84576e-12	4.50414e-11
180	Cbx1	Mus musculus chromobox homolog 1 (Drosophila HP1 beta) (Cbx1), mRNA.	7.86987	7.95644	7.88125	7.81887	8.25199	8.18796	8.04084	8.3754	17q21.32	0.399108	3.38394e-15	7.01506e-14
181	Cbx2	Mus musculus chromobox homolog 2 (Drosophila Pc class) (Cbx2), mRNA.	7.35893	7.08025	7.54343	7.34355	7.15791	7.23831	7.19678	7.1746	17q25.3	0.374611	1.94588e-13	2.85918e-12
182	Cbx3	Mus musculus chromobox homolog 3 (Drosophila HP1 gamma) (Cbx3), mRNA.	9.29637	9.20746	9.19966	9.03276	10.3887	9.92655	10.3089	10.1607	7p15.2	0.33213	1.01829e-10	9.22982e-10
183	Cbx5	Mus musculus chromobox homolog 5 (Drosophila HP1a) (Cbx5), transcript variant 1, mRNA.	8.20613	8.34966	8.04386	8.19412	9.71523	9.38841	9.59593	9.6686	12q13.13	0.379269	9.24165e-14	1.43675e-12
184	Cc2d2a	Mus musculus coiled-coil and C2 domain containing 2A (Cc2d2a), mRNA.	6.42165	6.67059	7.2839	6.52769	7.3445	6.88625	7.08225	7.16479	4p15.32	0.356128	3.32737e-12	3.95263e-11
185	Ccar1	Mus musculus cell division cycle and apoptosis regulator 1 (Ccar1), mRNA.	9.5288	9.79708	9.61359	9.39968	10.3078	10.417	10.2604	10.4321	10q21.3	0.375992	1.56239e-13	2.3402e-12
186	Ccdc120	Mus musculus coiled-coil domain containing 120 (Ccdc120), mRNA.	6.94959	7.01363	6.94248	7.14799	7.09997	6.7651	7.02304	7.13029	Xp11.23	0.433008	6.94856e-18	2.34569e-16
187	Ccdc130	Mus musculus coiled-coil domain containing 130 (Ccdc130), mRNA.	7.0398	7.48279	7.31962	7.54591	7.28852	7.19866	7.11328	7.11809	19p13.13	0.309459	1.98484e-09	1.45395e-08
188	Ccdc136	Mus musculus coiled-coil domain containing 136, mRNA (cDNA clone IMAGE:3587121), complete cds.	6.00202	6.29805	6.05468	6.00701	5.65328	5.91569	5.66599	6.22994	7q32.1	0.339494	3.67621e-11	3.59146e-10
189	Ccdc28b	Mus musculus coiled coil domain containing 28B (Ccdc28b), mRNA.	7.38742	6.83763	7.15158	7.1992	6.73826	6.7447	6.92441	6.7241	1p35.2	0.325949	2.34555e-10	1.998e-09
190	Ccdc6	Mus musculus coiled-coil domain containing 6 (Ccdc6), mRNA.	7.30909	7.27574	7.45367	7.27387	7.62779	7.53229	7.15886	7.41798	10q21.2	0.411107	4.09993e-16	1.02173e-14
191	Ccdc74a	Putative uncharacterized protein (Fragment) gene:ENSMUSG00000041617	6.04436	5.9605	5.89691	5.74387	5.50107	6.00216	5.67016	6.03262	2q21.1	0.352719	5.50763e-12	6.27845e-11
192	Ccdc88c	Mus musculus coiled-coil domain containing 88C (Ccdc88c), mRNA.	6.54883	6.6328	6.64273	6.73702	7.22051	7.17923	6.95227	7.2149	14q32.11-q32.12	0.349078	9.37137e-12	1.02134e-10
193	Ccdc9	Mus musculus coiled-coil domain containing 9 (Ccdc9), transcript variant 2, mRNA.	6.31904	6.43292	6.47229	6.32249	6.4178	6.44472	6.36871	6.57763	19q13.32	0.337357	4.95428e-11	4.72067e-10
194	Ccdc97	Mus musculus coiled-coil domain containing 97 (Ccdc97), mRNA.	6.93758	6.82465	7.04438	7.3948	7.24332	6.89687	6.78087	6.91936	19q13.2	0.539505	1.4071e-28	3.21171e-26
195	Ccl26	Mus musculus chemokine (C-C motif) ligand 26 (Ccl26), mRNA.	5.73458	6.21173	5.87115	6.03259	5.56823	5.66817	5.84765	5.91884	7q11.23	0.344504	1.80966e-11	1.86309e-10
196	Ccna2	Mus musculus cyclin A2 (Ccna2), mRNA.	6.13912	5.62596	6.01222	5.64209	10.1987	9.67475	10.1895	10.2007	4q27	0.367132	6.27413e-13	8.45786e-12
197	Ccnb1	Mus musculus cyclin B1 (Ccnb1), mRNA.	6.49736	5.43619	5.42129	5.08731	10.1765	9.43505	10.2885	9.92911	5q13.2	0.437407	2.95405e-18	1.05578e-16
198	Ccnb2	Mus musculus cyclin B2 (Ccnb2), mRNA.	7.06727	6.9629	6.18853	6.4537	9.55565	9.31788	9.75523	9.5916	15q22.2	0.428145	1.76339e-17	5.50847e-16
199	Ccne1	Mus musculus cyclin E1 (Ccne1), mRNA.	6.51021	6.14798	6.02753	6.34348	8.00705	7.80851	7.66076	7.14703	19q12	0.472628	1.96631e-21	1.2381e-19
200	Ccnf	Mus musculus cyclin F (Ccnf), mRNA.	5.45521	5.91556	5.61883	5.62254	7.12485	6.34438	6.98643	6.64472	16p13.3	0.421471	6.17738e-17	1.74759e-15
201	Ccng2	Mus musculus cyclin G2 (Ccng2), mRNA.	6.83782	6.66813	6.8369	6.49635	6.32163	6.46652	6.51408	6.70581	4q21.1	0.30932	2.01972e-09	1.47574e-08
202	Ccnj	Mus musculus cyclin J (Ccnj), mRNA.	6.11549	6.23428	6.43882	6.20453	6.28295	5.91407	5.9214	6.06116	10q24.1	0.330696	1.2378e-10	1.10727e-09
203	Ccr6	Mus musculus chemokine (C-C motif) receptor 6 (Ccr6), mRNA.	5.6687	5.68226	5.77973	5.75213	5.42767	5.48023	5.57323	5.56696	6q27	0.323045	3.44901e-10	2.86268e-09
204	Cct2	Mus musculus chaperonin containing Tcp1, subunit 2 (beta) (Cct2), mRNA.	9.71655	9.30109	9.71962	9.69761	11.1748	10.9745	11.2943	10.9458	12q15	0.32739	1.93398e-10	1.67008e-09
205	Cct5	Mus musculus chaperonin containing Tcp1, subunit 5 (epsilon) (Cct5), mRNA.	8.93688	8.88928	9.08788	8.95234	10.7321	10.4162	10.6543	10.4469	5p15.2	0.332897	9.16858e-11	8.38234e-10
206	Cct6a	Mus musculus chaperonin containing Tcp1, subunit 6a (zeta) (Cct6a), mRNA.	8.31809	8.28578	8.35577	8.1551	9.97044	9.72058	9.89511	9.83151	7p11.2	0.364444	9.48698e-13	1.2414e-11
207	Cct8	Mus musculus chaperonin containing Tcp1, subunit 8 (theta) (Cct8), mRNA.	10.6437	10.4702	10.5	10.5517	11.5927	11.4079	11.5858	11.6674	21q21.3	0.348547	1.01208e-11	1.09707e-10
208	Cd207	Mus musculus CD207 antigen (Cd207), mRNA.	6.33518	6.24404	6.63938	6.36556	5.72016	6.17683	5.91596	6.09279	2p13.3	0.330153	1.33247e-10	1.18372e-09
209	Cd276	Mus musculus CD276 antigen precursor (Cd276) mRNA, complete cds.	7.62663	7.80508	7.93902	7.82138	7.73497	7.78439	7.74891	7.87697	15q24.1	0.489661	4.1726e-23	3.42085e-21
210	Cd320	Mus musculus CD320 antigen (Cd320), mRNA.	6.66939	6.555	6.67132	6.78659	7.19062	7.0383	7.30096	7.30152	19p13.2	0.328495	1.66709e-10	1.45651e-09
211	Cd3eap	Mus musculus CD3E antigen, epsilon polypeptide associated protein (Cd3eap), mRNA.	6.81094	7.11076	6.76445	6.94271	7.72899	7.84535	7.60138	7.65627	19q13.32	0.358067	2.49131e-12	3.01995e-11
212	Cd63	Mus musculus CD63 antigen (Cd63), transcript variant 1, mRNA.	7.79247	7.40747	7.66942	7.59512	10.0522	9.98068	10.4992	10.0329	12q13.2	0.31899	5.86878e-10	4.70956e-09
213	Cdc20	Mus musculus cell division cycle 20 homolog (S. cerevisiae) (Cdc20), mRNA.	6.52732	6.49209	6.29792	6.23754	8.98907	7.50324	8.29691	7.55318	1p34.2	0.384785	3.76771e-14	6.31177e-13
214	Cdc25a	Mus musculus cell division cycle 25 homolog A (S. pombe) (Cdc25a), mRNA.	6.66419	6.30102	6.44607	6.25932	8.35049	8.19675	8.34787	8.00989	3p21.31	0.38543	3.38865e-14	5.71971e-13
215	Cdc37	Mus musculus cell division cycle 37 homolog (S. cerevisiae) (Cdc37), mRNA.	7.26918	7.48151	7.35775	7.99739	8.73454	8.27975	8.281	8.09084	19p13.2	0.372145	2.87196e-13	4.07676e-12
216	Cdc42bpg	Serine/threonine-protein kinase MRCK gamma gene:ENSMUSG00000024769	6.6688	6.56232	6.4051	6.90355	6.76854	6.82815	6.72792	6.80819	11q13.1	0.341624	2.72403e-11	2.72756e-10
217	Cdc42ep1	Mus musculus CDC42 effector protein (Rho GTPase binding) 1 (Cdc42ep1), mRNA.	5.6391	5.51662	5.50733	5.61129	5.79194	5.51314	5.77428	5.21696	22q13.1	0.442877	1.00198e-18	3.8555e-17
218	Cdc42se1	Mus musculus CDC42 small effector 1 (Cdc42se1), transcript variant 1, mRNA.	7.68144	7.48949	7.50189	7.55375	7.57775	7.16107	7.29757	7.3151	1q21.3	0.389645	1.68482e-14	3.01348e-13
219	Cdc6	Mus musculus cell division cycle 6 homolog (S. cerevisiae) (Cdc6), transcript variant 1, mRNA.	5.58091	5.80701	5.04884	5.47009	7.24355	6.93853	7.42779	6.7224	17q21.2	0.368979	4.71198e-13	6.48252e-12
220	Cdca2	Mus musculus cell division cycle associated 2 (Cdca2), transcript variant 2, mRNA.	5.90518	5.7232	5.73997	5.78932	8.30498	7.81527	8.12881	7.83626	8p21.2	0.376767	1.38068e-13	2.08828e-12
221	Cdca3	Mus musculus cell division cycle associated 3 (Cdca3), mRNA.	6.69946	6.14984	6.16151	6.5923	8.41149	7.70938	8.1741	7.52437	12p13.31	0.395447	6.33506e-15	1.22706e-13
222	Cdca4	Mus musculus cell division cycle associated 4 (Cdca4), mRNA.	7.0479	7.08808	6.93452	6.91529	7.54987	7.35371	7.71743	7.59696	14q32.33	0.479588	4.18084e-22	2.93624e-20
223	Cdca5	Mus musculus cell division cycle associated 5 (Cdca5), mRNA.	5.59124	5.28353	5.28447	5.05713	7.15649	6.3445	7.08728	6.46886	11q13.1	0.38103	6.95159e-14	1.10292e-12
224	Cdca7	Mus musculus cell division cycle associated 7 (Cdca7), mRNA.	6.56861	6.69956	6.12969	6.55041	9.42404	8.85104	8.92881	8.72894	2q31.1	0.438999	2.16079e-18	7.93448e-17
225	Cdca8	Mus musculus cell division cycle associated 8 (Cdca8), mRNA.	6.42932	6.40594	6.08597	5.95856	9.01133	8.00568	8.51745	8.1648	1p34.3	0.39099	1.34531e-14	2.44321e-13
226	Cdcp1	Mus musculus CUB domain containing protein 1 (Cdcp1), mRNA.	5.80044	6.05667	6.02444	5.90581	6.63449	6.56529	6.71976	6.73066	3p21.31	0.391744	1.1855e-14	2.17461e-13
227	Cdh17	Mus musculus cadherin 17 (Cdh17), mRNA.	5.41318	5.49235	5.11884	4.9356	4.91356	5.43999	5.28258	5.70146	8q22.1	0.307173	2.64167e-09	1.89502e-08
228	Cdk2ap1	Mus musculus CDK2 (cyclin-dependent kinase 2)-associated protein 1 (Cdk2ap1), mRNA.	9.42211	8.83243	8.9023	9.07614	9.83109	9.66908	9.8216	9.74144	12q24.31	0.300086	6.30982e-09	4.25299e-08
229	Cdk4	Mus musculus cyclin-dependent kinase 4 (Cdk4), mRNA.	7.86105	7.56018	8.10447	8.51156	10.8077	9.81894	10.4894	9.4587	12q14.1	0.478388	5.47318e-22	3.75202e-20
230	Cdk5r1	Mus musculus cyclin-dependent kinase 5, regulatory subunit 1 (p35) (Cdk5r1), mRNA.	6.26682	6.50594	6.2925	6.16994	6.244	6.13963	6.09099	6.52864	17q11.2	0.32774	1.84518e-10	1.60097e-09
231	Cdk7	Mus musculus cyclin-dependent kinase 7 (homolog of Xenopus MO15 cdk-activating kinase) (Cdk7), mRNA.	6.87574	6.4003	6.8857	7.1209	6.66392	7.09638	6.87357	7.19468	5q13.2	0.347252	1.22023e-11	1.29817e-10
232	Cdkn2d	Mus musculus cyclin-dependent kinase inhibitor 2D (p19, inhibits CDK4) (Cdkn2d), mRNA.	6.5314	6.63899	6.41469	6.54218	6.73679	6.37764	6.7326	6.48242	19p13.2	0.366542	6.87243e-13	9.20878e-12
233	Cdkn3	Mus musculus cyclin-dependent kinase inhibitor 3, mRNA (cDNA clone MGC:58593 IMAGE:6705916), complete cds.	6.35678	6.58941	5.63828	5.79986	8.10093	8.01716	7.8982	7.94069	14q22.2	0.343355	2.13158e-11	2.16902e-10
234	Cdrt4	Mus musculus CMT1A duplicated region transcript 4 (Cdrt4), mRNA.	4.53295	5.21573	5.11815	4.77247	4.84535	4.75612	4.90018	4.95211	17p12	0.306838	2.75426e-09	1.96596e-08
235	Cdt1	Mus musculus chromatin licensing and DNA replication factor 1 (Cdt1), mRNA.	6.4057	6.08628	6.28059	6.27621	6.93825	6.49288	6.79167	6.77762	16q24.3	0.400525	2.64884e-15	5.64207e-14
236	Cenpa	Mus musculus centromere protein A (Cenpa), mRNA.	6.953	6.57196	6.64957	6.94407	8.81998	8.1078	9.00148	8.10978	2p23.3	0.420447	7.46999e-17	2.08392e-15
237	Cenpe	Mus musculus centromere protein E (Cenpe), mRNA.	5.67735	5.17557	5.27706	4.92731	9.2209	8.78175	9.12786	9.42225	4q24	0.40241	1.90911e-15	4.19545e-14
238	Cenpf	Mus musculus centromere protein F (Cenpf), mRNA.	5.51751	5.85427	5.86689	5.32621	8.712	8.03429	8.51402	8.85717	1q41	0.491623	2.64024e-23	2.24712e-21
239	Cenph	Mus musculus centromere protein H (Cenph), mRNA.	4.67123	4.44434	4.53984	4.30493	8.63019	7.9103	8.64215	8.76103	5q13.2	0.313944	1.1247e-09	8.59614e-09
240	Cenpi	Mus musculus centromere protein I (Cenpi), mRNA.	4.92689	4.60075	4.35816	4.83948	7.2692	6.91865	7.34519	7.41033	Xq22.1	0.385066	3.59774e-14	6.0371e-13
241	Cenpk	Mus musculus centromere protein K (Cenpk), transcript variant 1, mRNA.	6.7001	5.79873	5.83848	5.0816	7.93672	7.78407	8.22335	8.09029	5q12.3	0.327066	2.01989e-10	1.74127e-09
242	Cenpl	Mus musculus centromere protein L (Cenpl), mRNA.	7.16507	6.63206	6.70675	6.51349	7.85836	7.31171	8.05406	7.71953	1q25.1	0.39581	5.95587e-15	1.16145e-13
243	Cenpm	Mus musculus centromere protein M (Cenpm), transcript variant 1, mRNA.	7.03595	6.81635	6.9486	6.84263	7.47628	6.97226	7.17949	7.21411	22q13.2	0.361378	1.51316e-12	1.90673e-11
244	Cenpo	Mus musculus centromere protein O (Cenpo), mRNA.	7.42556	7.50784	7.46964	7.28471	8.00004	7.59818	7.91269	7.6319	2p23.3	0.429361	1.39894e-17	4.42506e-16
245	Cep135	Mus musculus centrosomal protein 135 (Cep135), mRNA.	6.65782	6.84225	6.87248	6.58682	7.00113	6.70568	6.70243	7.01042	4q12	0.330239	1.3169e-10	1.17041e-09
246	Cep170	Mus musculus centrosomal protein 170 (Cep170), mRNA.	7.37002	7.35131	7.26077	6.72316	7.7324	8.17047	7.6226	7.54248	1q43	0.328425	1.68294e-10	1.46923e-09
247	Cep250	Mus musculus centrosomal protein 250 (Cep250), transcript variant 1, mRNA.	6.74414	6.78465	6.76054	6.78332	6.91948	7.10775	6.9302	7.32087	20q11.22	0.357701	2.63165e-12	3.17774e-11
248	Cep55	Mus musculus centrosomal protein 55 (Cep55), mRNA.	5.43014	5.60147	5.80693	5.4705	7.94722	7.11769	7.78659	7.58109	10q23.33	0.4864	8.87257e-23	6.9888e-21
249	Cep72	Mus musculus centrosomal protein 72 (Cep72), mRNA.	5.17366	5.40651	5.25415	5.61337	6.0922	5.80956	5.99034	5.90657	5p15.33	0.385913	3.12938e-14	5.30437e-13
250	Cercam	Mus musculus cerebral endothelial cell adhesion molecule (Cercam), mRNA.	5.8944	5.88229	5.67129	5.69966	7.49949	6.83826	6.89426	6.7223	9q34.11	0.331775	1.06881e-10	9.66596e-10
251	Cfl1	Mus musculus cofilin 1, non-muscle (Cfl1), mRNA.	9.1713	9.46793	9.15874	9.51539	10.3	9.87718	9.96575	9.56317	11q13.1	0.309338	2.01523e-09	1.47353e-08
252	Chaf1a	Mus musculus chromatin assembly factor 1, subunit A (p150) (Chaf1a), mRNA.	6.02883	5.94701	6.32635	6.26441	7.79049	7.54436	7.53134	7.22865	19p13.3	0.468144	5.23438e-21	3.01254e-19
253	Chaf1b	Mus musculus chromatin assembly factor 1, subunit B (p60) (Chaf1b), mRNA.	6.16196	6.2069	5.88279	6.15247	7.53984	7.16751	7.52587	6.84977	21q22.12-q22.13	0.45783	4.71377e-20	2.28698e-18
254	Chd3	Mus musculus chromodomain helicase DNA binding protein 3 (Chd3), mRNA.	10.0694	10.2181	10.3192	10.2979	9.60552	10.2637	9.56976	9.78882	17p13.1	0.471703	2.40914e-21	1.48892e-19
255	Chd4	Mus musculus chromodomain helicase DNA binding protein 4 (Chd4), mRNA.	8.91497	8.7831	8.83364	8.9979	9.79903	9.68847	9.57889	9.54722	12p13.31	0.386545	2.81961e-14	4.81179e-13
256	Chd8	Mus musculus chromodomain helicase DNA binding protein 8 (Chd8), mRNA.	8.32011	8.28732	8.47905	8.32279	8.83188	8.55902	8.76058	8.71289	14q11.2	0.355456	3.67653e-12	4.32612e-11
257	Chfr	Mus musculus checkpoint with forkhead and ring finger domains (Chfr), mRNA.	7.93505	7.79983	7.92518	7.99977	8.00367	7.96697	7.8903	7.84255	12q24.33	0.335782	6.16398e-11	5.79362e-10
258	Chmp4b	Mus musculus chromatin modifying protein 4B (Chmp4b), mRNA.	8.73074	8.96672	8.85923	8.82069	8.81879	8.85961	8.69671	9.18802	20q11.22	0.347512	1.17528e-11	1.25368e-10
259	Chrnb2	Mus musculus cholinergic receptor, nicotinic, beta polypeptide 2 (neuronal) (Chrnb2), mRNA.	5.59832	5.59844	5.87244	5.702	5.25323	5.49912	5.51611	5.58993	1q21.3	0.306931	2.72248e-09	1.94742e-08
260	Chst1	Mus musculus carbohydrate (keratan sulfate Gal-6) sulfotransferase 1 (Chst1), mRNA.	6.16899	6.29296	6.40339	6.33939	6.36709	6.33448	6.55581	6.66142	11p11.2	0.343355	2.13166e-11	2.16902e-10
261	Chst10	Mus musculus carbohydrate sulfotransferase 10 (Chst10), mRNA.	5.92616	6.32355	6.20633	5.95829	5.95289	6.11418	5.86529	6.22175	2q11.2	0.338152	4.43501e-11	4.26061e-10
262	Chst11	Mus musculus carbohydrate sulfotransferase 11 (Chst11), mRNA.	5.56166	5.75438	5.81293	5.50241	5.5511	5.59244	5.83993	5.87338	12q23.3	0.320886	4.58169e-10	3.72431e-09
263	Chst12	Mus musculus carbohydrate sulfotransferase 12 (Chst12), mRNA.	6.2307	6.84646	6.5936	6.51589	6.88145	6.49512	6.61441	7.09835	7p22.3	0.446966	4.40926e-19	1.83743e-17
264	Chtf18	Mus musculus CTF18, chromosome transmission fidelity factor 18 homolog (S. cerevisiae) (Chtf18), mRNA.	6.00967	6.32661	6.28621	6.28879	6.61616	6.01761	6.45459	6.48506	16p13.3	0.319944	5.1824e-10	4.18551e-09
265	Cib2	Mus musculus calcium and integrin binding family member 2 (Cib2), mRNA.	6.97727	7.0506	6.88094	6.90972	6.85966	6.84734	6.88737	7.09993	15q25.1	0.344546	1.79902e-11	1.85689e-10
266	Cic	Mus musculus capicua homolog (Drosophila) (Cic), transcript variant 1, mRNA.	6.70828	6.80912	6.88	6.93438	6.91891	6.61946	6.80372	6.95056	19q13.2	0.378408	1.06141e-13	1.62869e-12
267	Cilp2	Mus musculus cartilage intermediate layer protein 2 (Cilp2), mRNA.	6.47761	6.46611	6.39235	6.39346	6.08476	6.42644	6.12656	6.54474	19p13.11	0.301804	5.1201e-09	3.49923e-08
268	Ciz1	Mus musculus CDKN1A interacting zinc finger protein 1 (Ciz1), mRNA.	7.45941	7.81883	7.72122	7.86642	7.68033	7.43914	7.5333	7.6009	9q34.11	0.394863	6.99739e-15	1.3424e-13
269	Ckap2	Mus musculus cytoskeleton associated protein 2 (Ckap2), mRNA.	5.91729	5.56778	5.40033	5.13569	8.57398	8.08823	8.50323	8.04073	13q14.3	0.308814	2.15208e-09	1.56603e-08
270	Ckap2l	Mus musculus cytoskeleton associated protein 2-like (Ckap2l), mRNA.	5.91175	5.88344	5.6564	5.82048	7.68154	7.29159	7.77506	7.70704	2q14.1	0.333294	8.68309e-11	7.9675e-10
271	Ckap4	Mus musculus cytoskeleton-associated protein 4 (Ckap4), mRNA.	6.60354	6.85019	6.62111	6.63912	6.65988	6.78054	6.69607	6.7667	12q23.3	0.507184	6.28645e-25	7.17441e-23
272	Ckap5	Mus musculus cytoskeleton associated protein 5 (Ckap5), mRNA.	8.10931	8.25101	8.43835	7.85869	9.33024	9.14091	9.23166	9.53371	11p11.2	0.356695	3.05789e-12	3.65382e-11
273	Clec2d	Mus musculus C-type lectin domain family 2, member d (Clec2d), mRNA.	10.9383	11.3247	11.5169	11.0383	7.65275	7.33971	8.47157	7.41991	12p13.31	0.319286	5.6469e-10	4.53876e-09
274	Clic1	Mus musculus chloride intracellular channel 1 (Clic1), mRNA.	6.88077	6.55588	7.06168	7.21777	7.7942	7.19296	7.66459	6.953	6p21.33	0.408472	6.56496e-16	1.57921e-14
275	Clip2	Mus musculus CAP-GLY domain containing linker protein 2 (Clip2), transcript variant 1, mRNA.	6.41858	6.58975	6.45511	6.42657	6.21146	6.32963	6.34573	6.66458	7q11.23	0.417616	1.25855e-16	3.34381e-15
276	Clk2	Mus musculus CDC-like kinase 2 (Clk2), mRNA.	7.70371	7.79396	7.68865	7.87366	8.23141	8.3243	8.06215	8.14074	1q22	0.334377	7.48302e-11	6.92645e-10
277	Clspn	Mus musculus claspin homolog (Xenopus laevis) (Clspn), mRNA.	6.18765	6.38009	6.45574	6.03282	8.11344	7.79702	7.82117	7.99426	1p34.3	0.32816	1.74389e-10	1.51635e-09
278	Clstn1	Mus musculus calsyntenin 1 (Clstn1), mRNA.	6.3155	6.56849	6.29979	6.47123	6.623	6.43703	6.3561	6.63783	1p36.22	0.344953	1.69744e-11	1.75655e-10
279	Cmtm3	Mus musculus CKLF-like MARVEL transmembrane domain containing 3 (Cmtm3), mRNA.	6.67527	6.51965	6.6267	6.62509	6.70178	6.48348	6.85951	6.85642	16q22.1	0.38171	6.22569e-14	9.97203e-13
280	Cmtm4	Mus musculus CKLF-like MARVEL transmembrane domain containing 4 (Cmtm4), mRNA.	6.77077	6.98351	6.84579	7.12421	7.50274	7.43428	7.54905	7.41789	16q21-q22.1	0.331387	1.12685e-10	1.01543e-09
281	Cmtm7	Mus musculus CKLF-like MARVEL transmembrane domain containing 7 (Cmtm7), mRNA.	6.32587	6.37797	6.47173	6.37114	7.40379	7.58206	7.38433	7.16795	3p22.3	0.387603	2.36669e-14	4.10158e-13
282	Cnih4	Mus musculus cornichon homolog 4 (Drosophila) (Cnih4), mRNA.	9.85329	9.50094	9.8437	9.32953	10.8186	10.6191	10.7513	10.9117	1q42.11	0.328689	1.624e-10	1.41948e-09
283	Cnot2	Mus musculus CCR4-NOT transcription complex, subunit 2 (Cnot2), transcript variant 1, mRNA.	8.79208	8.57888	8.89826	8.73685	9.06622	9.19755	9.19128	9.08643	12q15	0.388034	2.20334e-14	3.84837e-13
284	Cnot3	Mus musculus CCR4-NOT transcription complex, subunit 3 (Cnot3), mRNA.	8.0269	8.20375	8.22681	8.49999	8.77553	8.71075	8.72719	8.61128	19q13.42	0.518239	3.92381e-26	5.71113e-24
285	Cnot6	Mus musculus CCR4-NOT transcription complex, subunit 6 (Cnot6), mRNA.	8.33801	7.91185	8.06497	7.7257	8.70754	8.38206	8.66152	8.65384	5q35.3	0.425416	2.95427e-17	8.81717e-16
286	Cnpy4	Mus musculus canopy 4 homolog (zebrafish) (Cnpy4), mRNA.	7.31962	7.14692	7.10661	7.06032	7.03149	7.13108	6.99005	7.30453	7q22.1	0.307048	2.68302e-09	1.92194e-08
287	Cntrob	Mus musculus centrobin, centrosomal BRCA2 interacting protein (Cntrob), mRNA.	6.67284	6.81626	6.5809	6.7054	6.54145	6.4479	6.45526	6.79334	17p13.1	0.372103	2.89095e-13	4.09612e-12
288	Col11a1	Mus musculus collagen, type XI, alpha 1 (Col11a1), mRNA.	6.49048	6.57689	6.33004	6.35739	6.44319	6.6139	6.27464	6.70599	1p21.1	0.346417	1.37604e-11	1.44859e-10
289	Col16a1	Mus musculus collagen, type XVI, alpha 1 (Col16a1), mRNA.	6.83219	6.98684	6.80037	6.75964	6.55854	6.73469	6.63814	6.9318	1p35.2	0.326263	2.24916e-10	1.92241e-09
290	Col1a1	Mus musculus collagen, type I, alpha 1 (Col1a1), mRNA.	7.55603	7.4801	7.33544	7.31897	7.34278	7.34494	7.28063	7.52727	17q21.33	0.348453	1.02594e-11	1.1091e-10
291	Col1a2	Mus musculus collagen, type I, alpha 2 (Col1a2), mRNA.	7.03051	7.13371	7.03052	6.87244	7.30459	7.26901	7.11803	7.3513	7q21.3	0.321917	4.00163e-10	3.28203e-09
292	Col5a1	Mus musculus collagen, type V, alpha 1 (Col5a1), mRNA.	6.81915	6.87863	6.60841	6.62572	6.68045	6.74355	6.5235	6.87354	9q34.3	0.31678	7.81532e-10	6.13677e-09
293	Col8a2	Mus musculus collagen, type VIII, alpha 2 (Col8a2), mRNA.	6.33898	6.46287	6.14519	6.20483	6.08505	6.13455	6.10531	6.30231	1p34.3	0.307613	2.50079e-09	1.80168e-08
294	Col9a2	Mus musculus collagen, type IX, alpha 2 (Col9a2), mRNA.	7.41285	7.65414	7.41842	7.41364	7.16429	7.41806	7.24148	7.42369	1p34.2	0.415123	1.98435e-16	5.14792e-15
295	Comp	Mus musculus cartilage oligomeric matrix protein (Comp), mRNA.	6.36951	6.43139	6.22086	6.29081	5.97694	6.17603	6.21638	6.15639	19p13.11	0.305998	3.05694e-09	2.16737e-08
296	Cope	Mus musculus coatomer protein complex, subunit epsilon (Cope), mRNA.	7.2205	7.58068	7.63352	8.40733	8.35088	7.8396	8.06056	7.23777	19p13.11	0.329713	1.4142e-10	1.24805e-09
297	Cops7b	Mus musculus COP9 (constitutive photomorphogenic) homolog, subunit 7b (Arabidopsis thaliana) (Cops7b), mRNA.	7.71411	7.54779	7.7915	7.85864	7.71884	7.57213	7.42674	7.80549	2q37.1	0.456809	5.8357e-20	2.77763e-18
298	Coro1c	Mus musculus coronin, actin binding protein 1C (Coro1c), mRNA.	7.1765	6.54826	6.67072	7.41929	8.84142	8.1077	8.45343	7.85604	12q24.11	0.367761	5.69228e-13	7.71874e-12
299	Cox19	Mus musculus COX19 cytochrome c oxidase assembly homolog (S. cerevisiae) (Cox19), mRNA.	7.34338	7.45072	7.07882	8.10798	8.11996	7.41398	8.09291	7.14955	7p22.3	0.41292	2.95826e-16	7.55015e-15
300	Cpne1	Mus musculus copine I (Cpne1), transcript variant 1, mRNA.	7.0141	7.0811	7.06813	7.54126	8.15851	7.73935	7.84743	7.42967	20q11.22	0.359729	1.94122e-12	2.39504e-11
301	Cpsf1	Mus musculus cleavage and polyadenylation specific factor 1 (Cpsf1), mRNA.	6.89997	6.84723	6.88927	7.20503	7.51243	7.09058	7.06198	6.8228	8q24.3	0.311832	1.47136e-09	1.09906e-08
302	Cpsf4l	Mus musculus cleavage and polyadenylation specific factor 4-like (Cpsf4l), transcript variant 1, mRNA.	6.29787	6.14384	6.30452	6.49796	6.06032	6.19042	6.2365	6.3497	17q25.1	0.310092	1.83295e-09	1.35058e-08
303	Cpsf6	Mus musculus cleavage and polyadenylation specific factor 6 (Cpsf6), mRNA.	8.82753	8.62121	8.51078	8.45189	9.47723	9.24432	9.33128	9.19557	12q15	0.529206	2.26048e-27	4.24337e-25
304	Cpxm1	Mus musculus carboxypeptidase X 1 (M14 family) (Cpxm1), mRNA.	5.75752	6.06005	5.58336	5.61097	5.54462	5.93117	5.90011	6.04817	20p13	0.319455	5.52373e-10	4.44332e-09
305	Cpz	Mus musculus carboxypeptidase Z (Cpz), mRNA.	6.37653	6.21374	6.48343	6.24413	6.10017	6.1755	6.39318	6.51872	4p16.1	0.316386	8.22253e-10	6.42138e-09
306	Crb2	similar to crumbs homolog 2 gene:ENSMUSG00000035403	5.99628	6.55367	6.18595	6.08643	5.96318	6.1326	6.13788	6.19227	9q33.3	0.360326	1.77406e-12	2.20506e-11
307	Creb3	Mus musculus cAMP responsive element binding protein 3 (Creb3), mRNA.	7.27935	7.04241	7.24088	7.67768	7.3379	7.1951	7.18249	6.77819	9p13.3	0.336011	5.9722e-11	5.62653e-10
308	Creg2	Mus musculus cellular repressor of E1A-stimulated genes 2 (Creg2), mRNA.	6.49318	6.64346	6.42796	6.4058	6.15129	6.42967	6.4311	6.67374	2q11.2	0.32702	2.03244e-10	1.75133e-09
309	Crmp1	Mus musculus collapsin response mediator protein 1 (Crmp1), transcript variant 2, mRNA.	6.11065	5.8377	5.86496	6.02357	5.59756	5.83135	5.52117	5.86486	4p16.2	0.393441	8.90486e-15	1.6685e-13
310	Crocc	Mus musculus ciliary rootlet coiled-coil, rootletin (Crocc), transcript variant 1, mRNA.	6.36472	6.55385	6.3386	6.45803	6.34885	6.45413	6.3858	6.63003	1p36.13	0.417208	1.3562e-16	3.58429e-15
311	Crtc1	Mus musculus CREB regulated transcription coactivator 1 (Crtc1), mRNA.	7.22974	7.27111	7.16425	7.2359	7.33377	7.25638	7.11697	7.34513	19p13.11	0.462032	1.94271e-20	9.97986e-19
312	Crtc3	Mus musculus CREB regulated transcription coactivator 3 (Crtc3), mRNA.	7.2499	6.98795	7.0281	7.2639	6.68003	6.70844	6.71464	6.87207	15q26.1	0.346729	1.31575e-11	1.38803e-10
313	Cryba2	Mus musculus crystallin, beta A2 (Cryba2), mRNA.	6.50427	6.34004	6.17167	6.25613	6.31021	6.35115	6.10106	6.53656	2q35	0.30717	2.64273e-09	1.89511e-08
314	Cs	Mus musculus citrate synthase (Cs), nuclear gene encoding mitochondrial protein, mRNA.	9.46502	9.4098	9.74808	10.1917	10.3789	9.8207	10.1704	9.56082	12q13.3	0.410174	4.84588e-16	1.18845e-14
315	Csnk1d	Mus musculus casein kinase 1, delta (Csnk1d), transcript variant 2, mRNA.	8.3854	8.17681	8.17605	8.62421	8.7679	8.57085	8.51237	8.42539	17q25.3	0.330461	1.27785e-10	1.14024e-09
316	Csnk1e	Mus musculus casein kinase 1, epsilon (Csnk1e), mRNA.	6.67312	6.84498	6.56491	6.83504	6.96978	6.92377	6.90276	6.79781	22q13.1	0.43604	3.85868e-18	1.34325e-16
317	Csnk1g2	Mus musculus casein kinase 1, gamma 2 (Csnk1g2), transcript variant 1, mRNA.	7.95193	7.785	8.03391	8.53455	8.351	7.99768	7.92317	7.56503	19p13.3	0.548833	1.04635e-29	3.04593e-27
318	Csnk2a1	Mus musculus casein kinase 2, alpha 1 polypeptide (Csnk2a1), mRNA.	10.2987	9.97437	10.2551	10.1104	10.373	10.228	10.3551	10.3222	20p13	0.391406	1.25477e-14	2.28914e-13
319	Cspp1	Mus musculus centrosome and spindle pole associated protein 1 (Cspp1), mRNA.	8.85614	8.84653	8.55112	8.53443	8.5837	8.53767	8.44322	8.17897	8q13.1-q13.2	0.373154	2.45025e-13	3.53054e-12
320	Csrnp2	Mus musculus cysteine-serine-rich nuclear protein 2 (Csrnp2), mRNA.	6.41875	6.27636	6.2211	6.24683	5.96339	6.34444	6.25218	6.39754	12q13.12	0.47228	2.12286e-21	1.32422e-19
321	Ctbp1	Mus musculus C-terminal binding protein 1 (Ctbp1), mRNA.	7.24973	7.39818	7.24026	7.43846	7.74728	7.54514	7.60185	7.6047	4p16.3	0.34989	8.32836e-12	9.14617e-11
322	Ctdspl	Mus musculus CTD (carboxy-terminal domain, RNA polymerase II, polypeptide A) small phosphatase-like (Ctdspl), mRNA.	6.91	6.91603	6.75381	6.7661	6.71491	6.76843	6.60323	6.51316	3p22.2	0.337824	4.64267e-11	4.44484e-10
323	Cthrc1	Mus musculus collagen triple helix repeat containing 1 (Cthrc1), mRNA.	6.79241	6.73033	6.45476	6.53449	6.94717	7.69068	6.57324	7.0138	8q22.3	0.372519	2.70785e-13	3.86935e-12
324	Ctnnd2	Mus musculus catenin (cadherin associated protein), delta 2 (Ctnnd2), mRNA.	6.49496	6.58976	6.31597	6.45934	6.27676	6.44739	6.44001	6.35618	5p15.2	0.482809	2.01767e-22	1.50657e-20
325	Ctsk	Mus musculus cathepsin K (Ctsk), mRNA.	6.58684	6.6578	6.06379	6.44585	5.88921	6.365	6.69262	6.16922	1q21.3	0.349842	8.38684e-12	9.20033e-11
326	Ctxn1	Mus musculus cortexin 1 (Ctxn1), mRNA.	6.44187	6.62269	6.53307	6.60754	6.68991	6.37552	6.34586	6.94954	19p13.2	0.418674	1.03627e-16	2.80519e-15
327	Cyba	Mus musculus cytochrome b-245, alpha polypeptide (Cyba), mRNA.	6.43757	6.20007	6.50115	6.58333	9.23699	8.08154	8.77424	7.4815	16q24.2	0.428169	1.75531e-17	5.49177e-16
328	Cyp19a1	Mus musculus cytochrome P450, family 19, subfamily a, polypeptide 1 (Cyp19a1), mRNA.	4.95872	5.14335	5.29524	5.09372	4.88265	4.96825	5.0907	5.66778	15q21.2	0.345819	1.49947e-11	1.56753e-10
329	Cyp2w1	similar to cytochrome P450, family 2, subfamily W, polypeptide 1 gene:ENSMUSG00000029541	6.11734	5.88811	5.825	6.05757	5.82799	6.19245	6.09677	6.49263	7p22.3	0.326032	2.31971e-10	1.97934e-09
330	Cyth2	Mus musculus cytohesin 2 (Cyth2), transcript variant 1, mRNA.	6.74244	6.80693	6.91777	7.1698	7.11911	6.84918	7.05097	6.17871	19q13.33	0.397856	4.19699e-15	8.51523e-14
331	Dagla	Mus musculus diacylglycerol lipase, alpha (Dagla), mRNA.	6.0058	6.19816	5.95512	6.04228	5.76616	6.02449	5.9524	6.25503	11q12.2	0.392505	1.04293e-14	1.93072e-13
332	Dand5	Mus musculus DAN domain family, member 5 (Dand5), mRNA.	5.78717	5.77843	5.71245	6.14856	5.44929	5.74304	5.66134	5.72936	19p13.13	0.394514	7.42427e-15	1.41394e-13
333	Dapk3	Mus musculus death-associated protein kinase 3 (Dapk3), mRNA.	6.95622	6.98287	7.1438	7.16066	7.02599	6.99519	7.03188	6.96934	19p13.3	0.498741	4.89119e-24	4.86358e-22
334	Dazap1	Mus musculus DAZ associated protein 1 (Dazap1), transcript variant 1, mRNA.	7.85879	7.85963	7.80391	8.0074	8.31388	7.99682	8.04653	7.89285	19p13.3	0.465949	8.40886e-21	4.64012e-19
335	Dbf4	Mus musculus DBF4 homolog (S. cerevisiae) (Dbf4), mRNA.	6.35967	5.42906	5.34915	5.53248	9.0024	8.60562	8.84879	8.60641	7q21.12	0.372273	2.8148e-13	4.00979e-12
336	Dbn1	Mus musculus drebrin 1 (Dbn1), mRNA.	6.40086	6.42585	6.51094	6.42116	6.15397	6.34798	6.21349	6.35749	5q35.3	0.444473	7.28298e-19	2.89103e-17
337	Dbndd2	Mus musculus dysbindin (dystrobrevin binding protein 1) domain containing 2 (Dbndd2), transcript variant 1, mRNA.	6.1226	6.2111	6.20621	6.20902	6.19191	6.19859	6.23014	6.19554	20q13.12	0.429892	1.26403e-17	4.03004e-16
338	Dclre1c	Mus musculus DNA cross-link repair 1C, PSO2 homolog (S. cerevisiae) (Dclre1c), transcript variant 1, mRNA.	7.50634	7.54667	7.35041	7.46085	8.25211	8.79634	8.34635	8.09247	10p13	0.346259	1.40763e-11	1.47952e-10
339	Dctn2	Mus musculus dynactin 2 (Dctn2), mRNA.	7.54177	7.49796	7.55583	8.05213	7.55641	7.14838	7.71536	7.05698	12q13.3	0.306143	3.00244e-09	2.13174e-08
340	Dctn5	Mus musculus dynactin 5 (Dctn5), mRNA.	9.91626	9.49184	9.96971	9.59384	10.3131	10.4368	10.3114	10.347	16p12.2	0.351313	6.76717e-12	7.56822e-11
341	Dcun1d5	Mus musculus DCN1, defective in cullin neddylation 1, domain containing 5 (S. cerevisiae) (Dcun1d5), mRNA.	8.88513	8.5643	8.5056	8.37719	9.24002	8.97789	9.13524	8.98221	11q22.3	0.337621	4.77544e-11	4.55891e-10
342	Dda1	Mus musculus DET1 and DDB1 associated 1 (Dda1), mRNA.	6.26689	6.4486	6.03076	7.06117	7.79851	6.73416	7.2315	6.40431	19p13.11	0.396656	5.15491e-15	1.02011e-13
343	Ddn	Mus musculus dendrin (Ddn), mRNA.	5.19243	5.25652	5.24225	5.19167	4.93564	5.18791	5.26798	5.60249	12q13.12	0.34673	1.31544e-11	1.38803e-10
344	Ddr1	Mus musculus discoidin domain receptor family, member 1 (Ddr1), transcript variant 1, mRNA.	6.22745	6.45291	6.33226	6.15111	6.05035	6.28003	6.05639	6.27842	6p21.33	0.452454	1.43933e-19	6.4218e-18
345	Ddx11	Mus musculus DEAD/H (Asp-Glu-Ala-Asp/His) box polypeptide 11 (CHL1-like helicase homolog, S. cerevisiae) (Ddx11), mRNA.	6.59578	6.54898	6.42952	6.61197	7.17744	6.83565	7.05598	7.05817	12p11.21	0.305271	3.34453e-09	2.35136e-08
346	Ddx23	Mus musculus DEAD (Asp-Glu-Ala-Asp) box polypeptide 23 (Ddx23), mRNA.	7.76886	7.52884	7.82821	8.01428	8.50318	8.13049	8.03749	7.99544	12q13.12	0.313778	1.14881e-09	8.75953e-09
347	Ddx50	Mus musculus DEAD (Asp-Glu-Ala-Asp) box polypeptide 50 (Ddx50), mRNA.	9.83429	9.72973	9.69704	9.66791	9.51771	9.57847	9.27937	9.40225	10q22.1	0.329806	1.39654e-10	1.23518e-09
348	Deaf1	Mus musculus deformed epidermal autoregulatory factor 1 (Drosophila) (Deaf1), mRNA.	6.96167	7.06373	6.9417	7.02346	7.24815	7.19515	7.11488	7.06005	11p15.5	0.336974	5.22558e-11	4.96974e-10
349	Dennd4b	Mus musculus DENN/MADD domain containing 4B (Dennd4b), mRNA.	6.35175	6.31783	6.40937	6.41105	6.35479	6.31224	6.30966	6.4303	1q21.3	0.363917	1.02834e-12	1.33864e-11
350	Denr	Mus musculus density-regulated protein (Denr), mRNA.	9.08005	8.61017	9.02186	8.73424	9.71458	9.44658	9.66004	9.63145	12q24.31	0.375722	1.63092e-13	2.43377e-12
351	Depdc1b	Mus musculus DEP domain containing 1B (Depdc1b), mRNA.	5.62437	5.85653	5.61969	5.54498	6.66155	6.67508	6.87229	6.72757	5q12.1	0.472398	2.06827e-21	1.29823e-19
352	Dgkz	Mus musculus diacylglycerol kinase zeta, mRNA (cDNA clone IMAGE:4483006), partial cds.	5.98954	6.08383	5.92592	5.8125	6.14108	6.14154	6.12852	6.30752	11p11.2	0.513909	1.17724e-25	1.49659e-23
353	Dhx34	Mus musculus DEAH (Asp-Glu-Ala-His) box polypeptide 34 (Dhx34), mRNA.	6.33171	6.48258	6.40705	6.45973	6.24644	6.25037	6.13499	6.56975	19q13.32	0.439323	2.02725e-18	7.48517e-17
354	Dhx37	Mus musculus DEAH (Asp-Glu-Ala-His) box polypeptide 37 (Dhx37), mRNA.	6.3498	6.56769	6.72336	6.48781	6.71223	6.51342	6.44645	6.68166	12q24.31	0.341829	2.64643e-11	2.65383e-10
355	Dhx9	Mus musculus DEAH (Asp-Glu-Ala-His) box polypeptide 9 (Dhx9), mRNA.	9.77961	9.54492	9.47325	9.59315	10.7763	10.6443	10.801	10.9185	1q25.3	0.404449	1.33647e-15	3.0367e-14
356	Dip2a	Mus musculus DIP2 disco-interacting protein 2 homolog A (Drosophila) (Dip2a), mRNA.	6.69753	6.80992	6.59456	6.73077	6.93874	6.70642	6.74119	6.66417	21q22.3	0.354346	4.33301e-12	5.02789e-11
357	Diras1	Mus musculus DIRAS family, GTP-binding RAS-like 1 (Diras1), mRNA.	6.25176	6.5299	6.42064	6.4486	6.40798	6.48102	6.5741	6.78442	19p13.3	0.399486	3.17019e-15	6.63987e-14
358	Dkc1	Mus musculus dyskeratosis congenita 1, dyskerin homolog (human) (Dkc1), mRNA.	6.99165	7.30245	7.66634	7.38355	9.95567	9.91099	9.92442	9.88447	Xq28	0.346922	1.27963e-11	1.35277e-10
359	Dlg3	Mus musculus discs, large homolog 3 (Drosophila) (Dlg3), mRNA.	6.82607	6.80884	6.97044	6.75551	6.57083	7.06334	6.83927	7.04917	Xq13.1	0.332297	9.95266e-11	9.03748e-10
360	Dlgap4	Mus musculus discs, large homolog-associated protein 4 (Drosophila) (Dlgap4), transcript variant 1, mRNA.	6.87563	6.76436	6.60839	6.51838	6.35245	6.62757	6.57966	6.652	20q11.23	0.495706	1.00854e-23	9.33531e-22
361	Dlgap5	Mus musculus discs, large (Drosophila) homolog-associated protein 5 (Dlgap5), transcript variant 1, mRNA.	5.8984	5.6959	5.55072	5.31877	8.53994	7.80537	8.19169	8.08218	14q22.3	0.437289	3.02314e-18	1.07856e-16
362	Dlk2	Mus musculus delta-like 2 homolog (Drosophila) (Dlk2), mRNA.	7.14317	7.14218	6.98955	7.01688	6.8194	6.93274	6.79781	7.03219	6p21.1	0.327675	1.86139e-10	1.61224e-09
363	Dll3	Mus musculus delta-like 3 (Drosophila) (Dll3), mRNA.	5.9128	6.10872	5.75148	5.76806	5.47071	5.56583	5.61648	6.17487	19q13.2	0.308504	2.23725e-09	1.62287e-08
364	Dlx4	Mus musculus distal-less homeobox 4 (Dlx4), mRNA.	6.62636	6.80314	6.62552	6.71721	6.6682	6.69504	6.56796	6.63159	17q21.33	0.372101	2.89226e-13	4.09612e-12
365	Dmbt1	Mus musculus deleted in malignant brain tumors 1 (Dmbt1), mRNA.	4.92403	5.0384	4.79038	5.19365	4.6513	4.92882	4.7793	5.36115	10q26.13	0.371215	3.32364e-13	4.64893e-12
366	Dmbx1	Mus musculus diencephalon/mesencephalon homeobox 1 (Dmbx1), transcript variant 1, mRNA.	5.98994	6.08796	6.04555	6.08668	6.03449	5.84998	6.1578	6.08973	1p33	0.439989	1.77778e-18	6.60048e-17
367	Dmkn	Mus musculus dermokine (Dmkn), transcript variant 2, mRNA.	6.12547	6.60482	6.34894	6.41366	6.04519	6.21871	6.15746	6.29345	19q13.12	0.408402	6.64736e-16	1.59712e-14
368	Dmpk	Mus musculus dystrophia myotonica-protein kinase (Dmpk), mRNA.	7.64042	7.72514	7.86071	7.71056	7.49111	7.59616	7.37691	7.53008	19q13.32	0.412689	3.08396e-16	7.85101e-15
369	Dmrt1	Mus musculus doublesex and mab-3 related transcription factor 1 (Dmrt1), mRNA.	6.41282	6.26764	6.43714	6.26815	6.2792	6.45689	6.38401	6.61128	9p24.3	0.380899	7.10143e-14	1.12492e-12
370	Dmwd	Mus musculus dystrophia myotonica-containing WD repeat motif (Dmwd), mRNA.	6.7677	7.12287	6.7609	6.9645	7.24307	6.88107	6.92851	7.10928	19q13.32	0.41757	1.26917e-16	3.36757e-15
371	Dnajc18	Mus musculus DnaJ (Hsp40) homolog, subfamily C, member 18 (Dnajc18), mRNA.	7.62654	7.00788	7.11957	7.27904	7.96134	8.02917	7.92445	7.56633	5q31.2	0.331865	1.05575e-10	9.55213e-10
372	Dnajc5	Mus musculus DnaJ (Hsp40) homolog, subfamily C, member 5 (Dnajc5), mRNA.	8.7287	8.50648	8.61393	8.84536	8.75488	8.61761	8.64613	8.31168	20q13.33	0.409376	5.58857e-16	1.35734e-14
373	Dnajc9	Mus musculus DnaJ (Hsp40) homolog, subfamily C, member 9 (Dnajc9), mRNA.	8.21251	7.70803	8.00438	7.82599	9.79478	9.57067	9.7463	9.70622	10q22.2	0.468207	5.16366e-21	2.98687e-19
374	Dnase1	Mus musculus deoxyribonuclease I (Dnase1), mRNA.	5.78734	6.08116	6.03528	6.00465	6.9985	6.75386	7.12242	6.60931	16p13.3	0.41179	3.62619e-16	9.11082e-15
375	Dnm1	Mus musculus dynamin 1 (Dnm1), mRNA.	6.39754	6.46373	6.40835	6.42936	6.37818	6.46729	6.41804	6.56656	9q34.11	0.331979	1.03945e-10	9.4174e-10
376	Dnm1l	Mus musculus dynamin 1-like (Dnm1l), transcript variant 1, mRNA.	9.83981	9.88614	9.8857	9.57952	10.4319	10.4306	10.437	10.5742	12p11.21	0.398318	3.87682e-15	7.92165e-14
377	Dnm2	Mus musculus dynamin 2 (Dnm2), mRNA.	8.34062	8.21259	8.22537	8.68998	8.61585	8.51563	8.44611	8.16448	19p13.2	0.588138	7.11995e-35	5.50044e-32
378	Dnmt1	Mus musculus DNA methyltransferase (cytosine-5) 1 (Dnmt1), mRNA.	7.60597	7.75477	7.49617	7.52996	9.48828	8.95937	9.12518	8.94275	19p13.2	0.552891	3.29267e-30	1.04979e-27
379	Dnmt3a	Mus musculus DNA methyltransferase 3A (Dnmt3a), transcript variant 1, mRNA.	7.60719	6.9614	7.20648	7.80469	9.97123	9.31442	9.69207	9.07425	2p23.3	0.431598	9.1155e-18	3.01138e-16
380	Dnmt3b	Mus musculus DNA methyltransferase 3B (Dnmt3b), transcript variant 1, mRNA.	6.55107	6.57888	6.59749	6.67072	7.3517	7.00867	7.15815	6.99535	20q11.21	0.33918	3.84126e-11	3.74178e-10
381	Dock6	Mus musculus dedicator of cytokinesis 6 (Dock6), mRNA.	6.91728	7.32093	6.95865	7.27667	7.44071	7.26793	7.27109	7.17095	19p13.2	0.404336	1.36316e-15	3.09033e-14
382	Dohh	Mus musculus deoxyhypusine hydroxylase/monooxygenase (Dohh), mRNA.	5.09102	5.33544	5.25092	5.7027	5.97954	5.58172	5.46887	5.44352	19p13.3	0.341291	2.85516e-11	2.83905e-10
383	Dok1	Mus musculus docking protein 1 (Dok1), mRNA.	5.88782	5.73601	5.89735	5.60914	5.86235	5.98507	5.93174	6.1213	2p13.1	0.316652	7.94474e-10	6.22622e-09
384	Donson	Mus musculus downstream neighbor of SON (Donson), mRNA.	6.38403	6.72772	6.51047	6.32032	6.77356	7.19817	6.91913	6.90965	21q22.11	0.31452	1.04483e-09	8.02545e-09
385	Dot1l	Mus musculus DOT1-like, histone H3 methyltransferase (S. cerevisiae) (Dot1l), mRNA.	6.72051	6.88885	6.82584	7.12636	7.59654	7.34266	7.35079	7.0465	19p13.3	0.602462	6.14418e-37	8.81514e-34
386	Dpf1	Mus musculus D4, zinc and double PHD fingers family 1 (Dpf1), mRNA.	6.80034	6.88916	6.89011	6.57349	6.67951	6.7377	6.57119	6.95244	19q13.2	0.348203	1.06366e-11	1.14679e-10
387	Dpf2	Mus musculus D4, zinc and double PHD fingers family 2 (Dpf2), mRNA.	8.07285	8.14448	8.12382	8.36409	8.43209	8.22013	7.908	8.11796	11q13.1	0.302702	4.58792e-09	3.15593e-08
388	Dpp3	Mus musculus dipeptidylpeptidase 3 (Dpp3), mRNA.	7.14676	7.08333	7.26895	7.44031	7.78591	7.55593	7.45648	7.2653	11q13.2	0.333886	8.00627e-11	7.37679e-10
389	Dpp9	Mus musculus dipeptidylpeptidase 9 (Dpp9), mRNA.	6.49456	6.54449	6.63056	7.13265	6.90234	6.56588	6.5584	6.45399	19p13.3	0.399322	3.26092e-15	6.79448e-14
390	Dpysl4	Mus musculus dihydropyrimidinase-like 4 (Dpysl4), mRNA.	6.10874	5.96823	6.15477	6.18011	5.87456	5.89045	5.88301	6.08703	10q26.3	0.300847	5.75298e-09	3.90914e-08
391	Dqx1	Mus musculus DEAQ RNA-dependent ATPase (Dqx1), mRNA.	5.44717	5.84979	6.06451	5.87164	6.39275	6.19887	6.15935	5.80119	2p13.1	0.40209	2.01837e-15	4.42587e-14
392	Drp2	Mus musculus dystrophin related protein 2 (Drp2), mRNA.	5.83394	6.08006	5.55343	5.61128	5.65335	5.74007	5.61848	6.02117	Xq22.1	0.371066	3.40235e-13	4.7491e-12
393	Dscaml1	Mus musculus Down syndrome cell adhesion molecule-like 1 (Dscaml1), mRNA.	5.97447	5.86777	6.03318	5.8733	5.97465	5.70293	6.01051	6.11467	11q23.3	0.364888	8.8623e-13	1.1665e-11
394	Dscc1	Mus musculus defective in sister chromatid cohesion 1 homolog (S. cerevisiae) (Dscc1), mRNA.	5.37289	4.72177	4.74147	4.9582	6.80319	6.61443	6.70138	6.71786	8q24.12	0.303691	4.0639e-09	2.82155e-08
395	Dstyk	Mus musculus dual serine/threonine and tyrosine protein kinase (Dstyk), mRNA.	7.07582	6.66125	7.08168	7.17405	6.91674	6.63082	6.86716	6.56655	1q32.1	0.314099	1.10263e-09	8.45002e-09
396	Dtl	Mus musculus denticleless homolog (Drosophila) (Dtl), mRNA.	5.72482	5.6119	5.51897	5.3007	8.13701	7.81763	8.14136	7.9177	1q32.3	0.331452	1.11683e-10	1.00776e-09
397	Dtnbp1	Mus musculus dystrobrevin binding protein 1 (Dtnbp1), mRNA.	7.04611	6.98524	6.99441	7.15863	6.7688	6.80887	6.95748	6.74726	6p22.3	0.385048	3.60788e-14	6.04907e-13
398	Dtx2	Mus musculus deltex 2 homolog (Drosophila) (Dtx2), mRNA.	6.21315	5.98532	5.9727	6.12999	5.92284	5.89559	5.84382	6.21364	7q11.23	0.330253	1.31447e-10	1.16877e-09
399	Dtx3	Mus musculus deltex 3 homolog (Drosophila) (Dtx3), mRNA.	5.58645	6.13492	5.8747	6.33057	5.79709	6.10552	6.1662	6.26152	12q13.3	0.373063	2.4854e-13	3.57349e-12
400	Dusp12	Mus musculus dual specificity phosphatase 12 (Dusp12), mRNA.	7.74456	7.236	7.68114	7.39805	8.0385	7.88986	7.97053	7.94705	1q23.3	0.300587	5.9373e-09	4.02758e-08
401	Dusp4	Mus musculus dual specificity phosphatase 4 (Dusp4), mRNA.	5.55698	5.96774	5.46253	5.89809	5.35534	5.69571	5.48865	5.7232	8p12	0.316537	8.06369e-10	6.30714e-09
402	Dusp9	Mus musculus dual specificity phosphatase 9 (Dusp9), mRNA.	6.71308	6.87844	6.4986	6.69436	8.79218	7.63451	8.24118	7.77438	Xq28	0.375022	1.82284e-13	2.69614e-12
403	Dvl2	Mus musculus dishevelled 2, dsh homolog (Drosophila) (Dvl2), mRNA.	6.21052	6.62872	6.71117	6.64898	6.74159	6.52663	6.67787	6.68129	17p13.1	0.375173	1.7796e-13	2.63661e-12
404	Dvl3	Mus musculus dishevelled 3, dsh homolog (Drosophila) (Dvl3), mRNA.	7.36433	7.56175	7.25684	7.78181	7.91701	7.55857	7.25689	7.56897	3q27.1	0.424121	3.76746e-17	1.10958e-15
405	Dync1h1	Mus musculus dynein cytoplasmic 1 heavy chain 1 (Dync1h1), mRNA.	8.10023	8.0015	8.09744	8.36582	8.72022	8.48775	8.58837	8.38015	14q32.31	0.412527	3.17522e-16	8.03243e-15
406	Dyrk2	Mus musculus dual-specificity tyrosine-(Y)-phosphorylation regulated kinase 2 (Dyrk2), mRNA.	7.89243	7.51065	7.72342	8.14428	7.89142	7.61151	7.71028	7.67822	12q15	0.404855	1.24436e-15	2.84618e-14
407	Dzip1l	Mus musculus DAZ interacting protein 1-like (Dzip1l), mRNA.	6.04985	6.21493	6.3748	6.1841	6.0352	5.95258	6.12473	6.47602	3q22.3	0.428065	1.7901e-17	5.58324e-16
408	E2f2	Mus musculus E2F transcription factor 2 (E2f2), mRNA.	6.43731	6.14773	5.98405	6.18603	6.30384	6.12661	6.16493	6.27754	1p36.12	0.353168	5.15509e-12	5.89329e-11
409	E2f3	Mus musculus E2F transcription factor 3 (E2f3), mRNA.	6.92439	6.87009	6.65595	6.63079	7.03406	7.09952	6.94513	7.05256	6p22.3	0.393968	8.14424e-15	1.5389e-13
410	E2f4	Mus musculus E2F transcription factor 4 (E2f4), mRNA.	6.80227	6.70199	7.19218	7.18142	7.76852	7.20051	7.35406	7.41201	16q22.1	0.3355	6.40919e-11	6.01004e-10
411	E2f5	Mus musculus E2F transcription factor 5 (E2f5), mRNA.	6.83069	6.62847	6.65679	6.20605	7.52076	7.18239	7.08055	7.52455	8q21.2	0.328696	1.6224e-10	1.4187e-09
412	Ebf4	Mus musculus early B-cell factor 4 (Ebf4), mRNA.	5.60862	5.89118	5.95057	5.82389	5.81977	5.72013	5.82031	6.16757	20p13	0.303503	4.15879e-09	2.88345e-08
413	Ect2	Mus musculus ect2 oncogene (Ect2), mRNA.	6.84458	5.01583	5.94459	5.33508	9.37246	8.55895	9.45173	9.28306	3q26.31	0.399076	3.4026e-15	7.04451e-14
414	Eed	Mus musculus embryonic ectoderm development (Eed), mRNA.	5.02771	5.30755	4.84716	4.90802	5.04587	5.15909	4.95709	5.28103	11q14.2	0.318607	6.16884e-10	4.93458e-09
415	Eef1e1	Mus musculus eukaryotic translation elongation factor 1 epsilon 1 (Eef1e1), mRNA.	8.22625	8.32487	8.24743	7.97266	10.1659	10.0572	10.4979	9.97378	6p24.3	0.371089	3.38997e-13	4.73841e-12
416	Efna4	Mus musculus ephrin A4 (Efna4), mRNA.	6.35793	6.30936	6.16764	6.16031	6.17441	6.11084	6.32971	6.40714	1q21.3	0.30233	4.80134e-09	3.29146e-08
417	Eftud2	Mus musculus elongation factor Tu GTP binding domain containing 2 (Eftud2), transcript variant 1, mRNA.	7.2215	7.28582	7.20817	7.49669	8.70486	8.27736	8.71617	8.20073	17q21.31	0.323102	3.42333e-10	2.84371e-09
418	Egln3	Mus musculus EGL nine homolog 3 (C. elegans) (Egln3), mRNA.	7.19768	7.53522	7.27283	8.21612	8.91623	9.71755	8.99648	9.05703	14q13.1	0.348181	1.06716e-11	1.14995e-10
419	Ehbp1l1	Mus musculus EH domain binding protein 1-like 1 (Ehbp1l1), transcript variant A, mRNA.	6.67285	6.65815	6.64269	6.52078	6.34177	6.49188	6.50507	6.59297	11q13.1	0.336248	5.77923e-11	5.45753e-10
420	Ehmt2	Mus musculus euchromatic histone lysine N-methyltransferase 2 (Ehmt2), transcript variant long, mRNA.	6.60833	6.86088	7.03975	7.11639	7.31419	6.93351	7.18113	7.21833	6p21.33	0.399486	3.17016e-15	6.63987e-14
421	Eif3g	Mus musculus eukaryotic translation initiation factor 3, subunit G (Eif3g), mRNA.	8.73977	8.45752	8.77403	9.6034	10.6453	9.95914	10.2157	9.63197	19p13.2	0.351959	6.15674e-12	6.95525e-11
422	Eif4enif1	Mus musculus eukaryotic translation initiation factor 4E nuclear import factor 1 (Eif4enif1), mRNA.	7.83378	7.44101	7.54641	7.60536	8.2986	8.2874	8.15828	8.07502	22q12.2	0.332851	9.22719e-11	8.43033e-10
423	Elavl1	Mus musculus ELAV (embryonic lethal, abnormal vision, Drosophila)-like 1 (Hu antigen R) (Elavl1), mRNA.	9.29761	8.74205	9.06468	9.05889	10.0062	9.77302	9.69812	9.48687	19p13.2	0.517099	5.2475e-26	7.26905e-24
424	Ell	Mus musculus elongation factor RNA polymerase II (Ell), mRNA.	6.73767	6.66795	6.58687	6.85039	6.79468	6.74008	6.70888	6.75567	19p13.11	0.345108	1.66021e-11	1.72335e-10
425	Elovl7	Mus musculus ELOVL family member 7, elongation of long chain fatty acids (yeast) (Elovl7), mRNA.	5.71474	6.6138	5.76971	5.71216	9.86737	10.3745	9.95786	10.3147	5q12.1	0.383464	4.67813e-14	7.69573e-13
426	Emilin2	Mus musculus elastin microfibril interfacer 2 (Emilin2), mRNA.	6.14283	6.22568	6.28702	5.97677	5.80319	6.44193	6.24002	6.1361	18p11.32-p11.31	0.386915	2.65229e-14	4.55332e-13
427	Enah	Mus musculus enabled homolog (Drosophila) (Enah), transcript variant 1, mRNA.	6.59168	6.17016	6.42384	5.8923	6.75259	7.07056	6.89138	7.8608	1q42.12	0.333282	8.6978e-11	7.97735e-10
428	Eno2	Mus musculus enolase 2, gamma neuronal (Eno2), mRNA.	5.78175	5.64893	5.71921	5.63727	5.71058	5.82705	6.01249	5.8395	12p13.31	0.404456	1.33485e-15	3.03643e-14
429	Entpd1	Mus musculus ectonucleoside triphosphate diphosphohydrolase 1 (Entpd1), mRNA.	6.73462	6.16619	7.41591	6.60578	7.74414	8.13736	8.74309	7.5744	10q24.1	0.307762	2.45468e-09	1.77101e-08
430	Entpd6	Mus musculus ectonucleoside triphosphate diphosphohydrolase 6 (Entpd6), mRNA.	6.07893	6.07726	5.97071	6.27231	6.69205	6.3029	6.60418	6.23613	20p11.21	0.401873	2.09609e-15	4.58791e-14
431	Ep400	Mus musculus E1A binding protein p400 (Ep400), transcript variant 1, mRNA.	7.88803	7.70898	7.8954	7.92231	8.2253	8.2093	8.15583	7.90292	12q24.33	0.380867	7.13832e-14	1.12987e-12
432	Epcam	Mus musculus epithelial cell adhesion molecule (Epcam), mRNA.	5.31877	5.44313	5.20051	5.35499	6.3978	6.01216	5.75858	6.75784	2p21	0.360007	1.86143e-12	2.3051e-11
433	Ephb3	Mus musculus Eph receptor B3 (Ephb3), mRNA.	5.7506	5.67204	5.60253	5.80374	5.2316	5.64407	5.54705	5.8616	3q27.1	0.400956	2.45835e-15	5.26984e-14
434	Eprs	Mus musculus glutamyl-prolyl-tRNA synthetase (Eprs), mRNA.	10.1685	10.0699	10.16	10.2133	11.1208	11.0781	11.0817	10.9231	1q41	0.312233	1.39838e-09	1.04923e-08
435	Eps15l1	Mus musculus epidermal growth factor receptor pathway substrate 15-like 1 (Eps15l1), transcript variant 1, mRNA.	6.94966	7.21333	7.4549	7.35525	7.80262	7.72504	7.53554	7.38444	19p13.11	0.515765	7.36528e-26	9.9288e-24
436	Eps8l1	Mus musculus EPS8-like 1 (Eps8l1), mRNA.	5.71889	5.92379	5.82401	5.60107	5.92011	5.61023	5.74764	5.91272	19q13.42	0.356123	3.32961e-12	3.95263e-11
437	Ercc6l	Mus musculus excision repair cross-complementing rodent repair deficiency complementation group 6 - like (Ercc6l), mRNA.	5.86291	5.88885	5.27896	5.61277	7.64306	7.04863	7.35755	7.48116	Xq13.1	0.347935	1.10581e-11	1.18523e-10
438	Erp27	Mus musculus endoplasmic reticulum protein 27 (Erp27), mRNA.	6.92075	6.42364	6.59082	6.55846	6.17981	6.24418	5.97315	6.2329	12p12.3	0.341872	2.63029e-11	2.63897e-10
439	Esrp1	Mus musculus epithelial splicing regulatory protein 1 (Esrp1), mRNA.	5.2136	5.00964	5.1861	5.21908	4.8475	5.15425	5.01736	5.11058	8q22.1	0.364466	9.45557e-13	1.2381e-11
440	Etv4	Mus musculus ets variant gene 4 (E1A enhancer binding protein, E1AF) (Etv4), mRNA.	5.95514	6.42851	6.1764	6.15175	5.87185	6.11999	6.04765	6.25243	17q21.31	0.329244	1.50691e-10	1.32347e-09
441	Etv6	Mus musculus ets variant gene 6 (TEL oncogene) (Etv6), mRNA.	6.69372	6.77695	6.63484	7.1165	6.29422	6.11921	6.13018	5.62235	12p13.2	0.329464	1.46269e-10	1.28915e-09
442	Evc	Mus musculus Ellis van Creveld gene homolog (human) (Evc), mRNA.	6.86569	6.84804	7.21306	6.79862	6.70345	6.79013	6.5782	6.90598	4p16.2	0.364276	9.73362e-13	1.27202e-11
443	Evc2	Mus musculus Ellis van Creveld syndrome 2 homolog (human) (Evc2), mRNA.	6.38867	6.56881	6.42523	6.35049	6.42141	6.47781	6.603	6.64127	4p16.2	0.381965	5.97338e-14	9.60619e-13
444	Evi5l	Mus musculus ecotropic viral integration site 5 like (Evi5l), mRNA.	6.82121	6.81314	6.60497	6.45514	6.35194	6.39665	6.39381	6.47458	19p13.2	0.467825	5.60845e-21	3.19126e-19
445	Ewsr1	Mus musculus Ewing sarcoma breakpoint region 1 (Ewsr1), mRNA.	10.166	10.3189	10.295	10.0651	10.6888	10.6579	10.6257	10.7982	22q12.2	0.359291	2.07348e-12	2.54261e-11
446	Exo1	Mus musculus exonuclease 1 (Exo1), mRNA.	5.69373	5.66826	5.90899	5.36967	8.4655	7.86353	8.2861	7.93856	1q43	0.393373	9.0073e-15	1.68612e-13
447	Ezh2	Mus musculus enhancer of zeste homolog 2 (Drosophila) (Ezh2), transcript variant 1, mRNA.	8.27506	7.9091	8.12918	7.7337	9.78393	9.43024	9.72288	9.5127	7q36.1	0.399419	3.2071e-15	6.71019e-14
448	Faim	Mus musculus Fas apoptotic inhibitory molecule (Faim), transcript variant 1, mRNA.	6.79003	6.38982	6.71542	6.32198	6.60934	6.40575	6.56025	6.45196	3q22.3	0.341808	2.65423e-11	2.66033e-10
449	Fam110a	Mus musculus family with sequence similarity 110, member A (Fam110a), transcript variant 1, mRNA.	6.39843	6.37231	6.37372	6.53823	6.48168	6.48656	6.39411	6.72319	20p13	0.312292	1.38796e-09	1.04219e-08
450	Fam117b	Mus musculus family with sequence similarity 117, member B (Fam117b), transcript variant 1, mRNA.	6.74155	7.29058	7.13061	7.07762	8.15991	8.07055	8.08431	7.92208	2q33.2	0.466275	7.83759e-21	4.34878e-19
451	Fam118a	Mus musculus family with sequence similarity 118, member A (Fam118a), transcript variant 1, mRNA.	6.51079	6.57075	6.24355	6.24269	6.74056	6.62244	6.80855	6.50212	22q13.31	0.381149	6.81877e-14	1.08356e-12
452	Fam129b	Mus musculus family with sequence similarity 129, member B (Fam129b), mRNA.	6.59086	6.52602	6.28801	6.50438	7.12389	6.59315	7.02709	7.059	9q34.11	0.366167	7.2813e-13	9.72422e-12
453	Fam163a	Mus musculus family with sequence similarity 163, member A (Fam163a), mRNA.	5.49065	5.48376	5.45334	5.33838	5.41549	5.52832	5.24883	5.50077	1q25.2	0.350223	7.93417e-12	8.74675e-11
454	Fam171a2	Mus musculus family with sequence similarity 171, member A2 (Fam171a2), mRNA.	5.79267	6.07795	6.06882	5.82621	5.67147	5.84159	5.83234	5.86087	17q21.31	0.454165	1.01101e-19	4.584e-18
455	Fam49b	Mus musculus family with sequence similarity 49, member B (Fam49b), mRNA.	7.26237	7.50909	7.67359	7.21963	8.14604	8.09932	8.23654	8.18432	8q24.21	0.309064	2.08576e-09	1.52123e-08
456	Fam53b	Mus musculus family with sequence similarity 53, member B (Fam53b), mRNA.	6.31074	6.69348	6.47992	6.60967	6.36798	6.61458	6.62007	6.39868	10q26.13	0.440958	1.46761e-18	5.55132e-17
457	Fam57a	Mus musculus family with sequence similarity 57, member A (Fam57a), mRNA.	6.39162	6.5657	6.52216	6.46145	7.11748	7.08638	6.85789	6.62433	17p13.3	0.523244	1.08048e-26	1.76444e-24
458	Fam71d	Mus musculus family with sequence similarity 71, member D, mRNA (cDNA clone MGC:58635 IMAGE:6707726), complete cds.	4.31187	4.62254	3.95601	3.90516	4.07595	4.2005	4.13754	4.46168	14q23.3	0.324977	2.66998e-10	2.25712e-09
459	Fam81a	Mus musculus family with sequence similarity 81, member A (Fam81a), mRNA.	6.82795	6.35512	5.92522	5.80085	8.34476	7.86901	8.03609	8.18982	15q22.2	0.379445	8.98217e-14	1.39857e-12
460	Fancd2	Mus musculus Fanconi anemia, complementation group D2 (Fancd2), mRNA.	4.47692	5.04058	5.0403	4.72602	6.97563	6.24939	6.99382	6.5035	3p25.3	0.373081	2.47835e-13	3.56591e-12
461	Fance	Mus musculus Fanconi anemia, complementation group E, mRNA (cDNA clone IMAGE:3157853), complete cds.	6.85328	7.09192	6.99725	7.09941	7.03296	6.74419	6.84433	7.09818	6p21.31	0.305418	3.28434e-09	2.31309e-08
462	Fancg	Mus musculus Fanconi anemia, complementation group G (Fancg), mRNA.	6.41714	6.57412	6.44953	6.51187	6.60729	6.41055	6.49731	6.60676	9p13.3	0.36374	1.05647e-12	1.37171e-11
463	Fanci	Mus musculus Fanconi anemia, complementation group I (Fanci), mRNA.	5.94033	5.8372	5.39075	5.65849	7.25052	6.90679	7.43865	7.07794	15q26.1	0.35576	3.51444e-12	4.15763e-11
464	Farsa	Mus musculus phenylalanyl-tRNA synthetase, alpha subunit (Farsa), mRNA.	6.48898	6.56495	6.60482	6.87409	7.70361	7.18234	7.56595	6.92095	19p13.13	0.489506	4.32583e-23	3.53205e-21
465	Fbl	Mus musculus fibrillarin (Fbl), mRNA.	8.81437	8.56864	8.75842	9.07627	11.0056	10.4189	10.766	10.5572	19q13.2	0.35253	5.6625e-12	6.43309e-11
466	Fblim1	Mus musculus filamin binding LIM protein 1 (Fblim1), mRNA.	6.10433	6.36898	6.10649	6.03359	6.18118	6.29753	6.39032	6.10817	1p36.21	0.457427	5.12879e-20	2.45863e-18
467	Fbxl12	Mus musculus F-box and leucine-rich repeat protein 12 (Fbxl12), transcript variant 2, mRNA.	6.97951	6.88232	6.80404	6.79169	6.81945	6.76889	6.8612	6.76122	19p13.2	0.376721	1.39082e-13	2.10202e-12
468	Fbxl18	Mus musculus F-box and leucine-rich repeat protein 18 (Fbxl18), mRNA.	6.74927	6.98076	6.60864	6.63445	6.65676	6.62486	6.46455	6.53512	7p22.1	0.335981	5.99692e-11	5.64717e-10
469	Fbxl19	Mus musculus F-box and leucine-rich repeat protein 19 (Fbxl19), mRNA.	6.79025	6.60189	6.69357	6.7117	6.84142	6.36991	6.61343	6.96396	16p11.2	0.500546	3.16996e-24	3.21575e-22
470	Fbxl2	Mus musculus F-box and leucine-rich repeat protein 2 (Fbxl2), mRNA.	6.46582	6.59858	6.373	6.42884	6.36656	6.66677	6.46332	6.59228	3p22.3	0.30506	3.43302e-09	2.40767e-08
471	Fbxo41	Mus musculus F-box protein 41 (Fbxo41), mRNA.	6.2792	6.39168	6.56203	6.39459	6.16771	6.57057	6.42258	6.69103	2p13.2	0.427688	1.92285e-17	5.9419e-16
472	Fbxo46	Mus musculus F-box protein 46 (Fbxo46), mRNA.	7.30333	7.35065	7.32775	7.15833	7.02285	7.10872	7.03663	7.08605	19q13.32	0.366908	6.4953e-13	8.73842e-12
473	Fbxo5	Mus musculus F-box protein 5 (Fbxo5), mRNA.	6.55515	6.19822	6.81195	6.22887	9.25596	8.67946	9.21119	9.19042	6q25.2	0.331073	1.17596e-10	1.05621e-09
474	Fbxw9	Mus musculus F-box and WD-40 domain protein 9 (Fbxw9), mRNA.	6.45735	6.60104	6.43251	6.49027	6.24733	6.20632	6.15062	6.37605	19p13.13	0.388815	1.93509e-14	3.4215e-13
475	Fcho1	Mus musculus FCH domain only 1 (Fcho1), mRNA.	6.25142	6.35741	6.32883	5.94873	6.11239	6.28106	6.20097	6.53154	19p13.11	0.388679	1.97932e-14	3.48132e-13
476	Fen1	Mus musculus flap structure specific endonuclease 1 (Fen1), mRNA.	6.05717	5.94281	6.06116	5.83457	7.16761	6.30408	6.51901	6.34491	11q12.2	0.361429	1.50147e-12	1.89319e-11
477	Fer1l4	Mus musculus fer-1-like 4 (C. elegans) (Fer1l4), mRNA.	5.87353	6.06994	5.65543	5.74352	5.46603	5.64089	5.77929	5.86206	20q11.22	0.315835	8.82675e-10	6.86122e-09
478	Fer1l6	hypothetical protein gene:ENSMUSG00000037106	5.72455	5.95196	5.75949	5.74563	5.588	5.72351	5.79575	6.04416	8q24.13	0.3365	5.58104e-11	5.28279e-10
479	Fgd1	Mus musculus FYVE, RhoGEF and PH domain containing 1 (Fgd1), mRNA.	6.26591	6.50799	6.38427	6.31377	7.26727	6.87183	6.90138	7.0274	Xp11.22	0.335316	6.57411e-11	6.1446e-10
480	Fgd3	Mus musculus FYVE, RhoGEF and PH domain containing 3 (Fgd3), mRNA.	5.9368	6.00517	6.04672	5.83559	5.84906	5.84424	5.97934	5.8977	9q22.31	0.332958	9.09237e-11	8.31646e-10
481	Fgd6	Mus musculus FYVE, RhoGEF and PH domain containing 6 (Fgd6), mRNA.	8.65597	8.3754	8.71289	8.89776	7.12668	8.03584	7.38101	6.59383	12q22	0.366653	6.75565e-13	9.05834e-12
482	Fgfr2	Mus musculus fibroblast growth factor receptor 2 (Fgfr2), transcript variant 1, mRNA.	7.6811	6.99425	7.69782	7.85859	5.6378	5.81588	5.82907	5.27966	10q26.13	0.315657	9.03134e-10	7.00399e-09
483	Fgfr3	Mus musculus fibroblast growth factor receptor 3 (Fgfr3), mRNA.	7.05051	7.06022	7.02239	7.03484	6.90146	6.89669	6.91017	7.00154	4p16.3	0.411492	3.82602e-16	9.59417e-15
484	Fgfr4	Mus musculus fibroblast growth factor receptor 4 (Fgfr4), mRNA.	7.19399	7.14491	7.09407	7.78233	7.16155	6.91495	6.90155	6.73963	5q35.2	0.312738	1.31156e-09	9.87777e-09
485	Fhdc1	Mus musculus FH2 domain containing 1 (Fhdc1), mRNA.	4.99156	5.06388	4.89002	4.85683	4.84522	4.98536	4.83617	5.29789	4q31.3	0.390895	1.36691e-14	2.47796e-13
486	Fhl3	Mus musculus four and a half LIM domains 3 (Fhl3), mRNA.	6.084	6.35692	6.28179	6.09867	6.56391	6.12246	6.27361	6.08846	1p34.3	0.355251	3.78973e-12	4.44629e-11
487	Fhod3	Mus musculus formin homology 2 domain containing 3 (Fhod3), mRNA.	6.25461	6.52535	6.46199	6.26347	6.90672	6.66481	6.72035	6.82265	18q12.2	0.378178	1.10136e-13	1.68356e-12
488	Fibcd1	Mus musculus fibrinogen C domain containing 1 (Fibcd1), mRNA.	6.18247	6.20333	5.9117	6.00932	5.92152	6.07306	6.00269	6.41967	9q34.12	0.313375	1.20941e-09	9.17034e-09
489	Fip1l1	Mus musculus FIP1 like 1 (S. cerevisiae) (Fip1l1), transcript variant 1, mRNA.	8.73322	8.99688	9.14316	9.10786	9.32211	9.50701	9.14112	9.0267	4q12	0.307526	2.52789e-09	1.8186e-08
490	Fiz1	Mus musculus Flt3 interacting zinc finger protein 1 (Fiz1), transcript variant 2, mRNA.	6.43077	6.40402	6.29625	6.6731	6.83571	6.97933	7.0172	6.80799	19q13.42	0.38926	1.79668e-14	3.19363e-13
491	Fkbp10	Mus musculus FK506 binding protein 10 (Fkbp10), mRNA.	6.18446	6.27388	5.92315	6.11098	6.01833	6.73831	6.21737	6.34368	17q21.2	0.320415	4.87322e-10	3.95649e-09
492	Fkbp9	Mus musculus FK506 binding protein 9 (Fkbp9), mRNA.	7.76745	7.16175	7.44249	7.74201	8.46668	8.18815	8.30084	7.90715	7p14.3	0.354567	4.19377e-12	4.87477e-11
493	Fmnl1	Mus musculus formin-like 1 (Fmnl1), transcript variant 1, mRNA.	5.80733	5.75161	5.79428	5.94099	5.98207	5.77754	5.87121	6.09653	17q21.31	0.366663	6.74574e-13	9.0511e-12
494	Fmnl3	Mus musculus formin-like 3 (Fmnl3), mRNA.	5.87525	5.74126	6.01878	5.88538	5.97123	5.83676	5.85423	6.03918	12q13.12	0.315102	9.69818e-10	7.49799e-09
495	Fnbp1	Mus musculus formin binding protein 1 (Fnbp1), transcript variant 1, mRNA.	7.26061	7.12118	7.30785	7.36354	7.04432	6.7176	7.03411	6.87162	9q34.11	0.305291	3.33635e-09	2.34729e-08
496	Fnbp4	Mus musculus formin binding protein 4 (Fnbp4), mRNA.	8.72868	8.98642	8.66884	8.75277	9.17675	9.42456	9.05662	9.20114	11p11.2	0.328742	1.61247e-10	1.41186e-09
497	Fndc8	Mus musculus fibronectin type III domain containing 8 (Fndc8), mRNA.	5.45916	5.81856	5.52439	5.48323	5.47162	5.42532	5.12956	5.50042	17q12	0.305291	3.33641e-09	2.34729e-08
498	Foxf2	Mus musculus forkhead box F2 (Foxf2), mRNA.	5.24607	5.18778	5.2236	5.28961	5.01162	5.34661	5.26825	5.40735	6p25.3	0.356791	3.01454e-12	3.60631e-11
499	Foxi3	Mus musculus forkhead box I3 (Foxi3), mRNA.	6.27152	6.22193	6.09056	6.11873	6.16037	6.17293	6.11304	6.03604	2p11.2	0.303425	4.19858e-09	2.90803e-08
500	Foxj1	Mus musculus forkhead box J1 (Foxj1), mRNA.	5.86182	5.86462	5.73902	5.73368	5.91017	5.63828	5.71405	6.23753	17q25.1	0.35345	4.94587e-12	5.67349e-11
501	Foxk1	Mus musculus forkhead box K1 (Foxk1), mRNA.	6.86585	6.66875	6.87117	7.19617	6.9681	6.80203	6.92806	6.91317	7p22.1	0.453776	1.09585e-19	4.95749e-18
502	Foxl1	Mus musculus forkhead box L1 (Foxl1), mRNA.	5.67856	5.48928	5.72513	5.49339	5.49224	5.36299	5.59385	5.84453	16q24.1	0.336935	5.25404e-11	4.99444e-10
503	Foxm1	Mus musculus forkhead box M1 (Foxm1), mRNA.	5.92521	6.55886	6.06753	5.78188	8.37436	7.7972	8.24424	7.79532	12p13.33	0.443199	9.39717e-19	3.62984e-17
504	Foxn1	Mus musculus forkhead box N1 (Foxn1), mRNA.	5.6585	5.96598	5.7329	5.83024	5.65487	5.77944	5.60569	6.00408	17q11.2	0.318206	6.49836e-10	5.17853e-09
505	Foxs1	Mus musculus forkhead box S1 (Foxs1), mRNA.	6.35143	6.13375	6.31877	6.26486	6.37571	6.3704	6.31178	6.38149	20q11.21	0.327453	1.91783e-10	1.65755e-09
506	Fras1	Mus musculus Fraser syndrome 1 homolog (human) (Fras1), mRNA.	6.86348	6.87841	6.83526	6.73227	6.08258	6.26489	6.24533	6.25533	4q21.21	0.420392	7.54534e-17	2.09911e-15
507	Frmd8	Mus musculus FERM domain containing 8 (Frmd8), mRNA.	5.83056	6.07745	6.08503	6.13285	5.75161	5.90113	5.64866	6.18101	11q13.1	0.374398	2.01261e-13	2.94645e-12
508	Fscn1	Mus musculus fascin homolog 1, actin bundling protein (Strongylocentrotus purpuratus) (Fscn1), mRNA.	6.71512	6.35584	6.50476	6.7555	6.92057	6.8418	6.89413	6.69545	7p22.1	0.313516	1.18794e-09	9.03144e-09
509	Fscn2	Mus musculus fascin homolog 2, actin-bundling protein, retinal (Strongylocentrotus purpuratus) (Fscn2), mRNA.	6.29166	6.23217	6.22378	6.33426	5.97403	6.32284	6.35786	6.82607	17q25.3	0.339805	3.51896e-11	3.4479e-10
510	Ftsj1	Mus musculus FtsJ homolog 1 (E. coli) (Ftsj1), mRNA.	7.5067	7.68846	7.60166	8.04704	8.48087	8.12877	8.52914	7.83414	Xp11.23	0.354786	4.06013e-12	4.73313e-11
511	Fundc1	Mus musculus FUN14 domain containing 1 (Fundc1), mRNA.	8.2946	8.03247	8.27949	7.95334	8.78444	8.54206	8.85041	8.73171	Xp11.3	0.340631	3.13358e-11	3.08534e-10
512	Fus	Mus musculus fusion, derived from t(12;16) malignant liposarcoma (human) (Fus), mRNA.	8.28712	7.74645	8.60083	8.31603	9.32947	9.05577	9.08421	8.97976	16p11.2	0.459427	3.37026e-20	1.65514e-18
513	Fut4	Mus musculus fucosyltransferase 4 (Fut4), mRNA.	5.35121	5.4451	5.48069	5.41968	6.10782	5.62284	6.0942	5.81431	11q21	0.367973	5.50864e-13	7.49638e-12
514	Fut7	Mus musculus fucosyltransferase 7 (Fut7), mRNA.	5.82879	5.45997	5.68398	5.50178	5.52784	5.72679	5.47162	5.63033	9q34.3	0.30688	2.73974e-09	1.95838e-08
515	Fut8	Mus musculus fucosyltransferase 8 (Fut8), mRNA.	6.28084	6.19595	7.9212	6.45803	6.60818	6.16417	5.99946	6.2308	14q23.3	0.328424	1.68311e-10	1.46923e-09
516	Fxyd2	Mus musculus FXYD domain-containing ion transport regulator 2 (Fxyd2), transcript variant a, mRNA.	6.05114	6.09174	5.96887	6.01375	6.16949	6.25016	6.27456	6.24169	11q23.3	0.412994	2.91871e-16	7.46818e-15
517	Fxyd3	Mus musculus FXYD domain-containing ion transport regulator 3 (Fxyd3), mRNA.	6.68903	6.98909	6.86076	6.82962	6.78158	6.76179	6.87901	7.23906	19q13.12	0.316236	8.38271e-10	6.54138e-09
518	Fzd1	Mus musculus frizzled homolog 1 (Drosophila) (Fzd1), mRNA.	6.73864	6.67282	6.86596	6.83512	6.24171	6.55835	6.47608	6.38234	7q21.13	0.411966	3.5132e-16	8.8651e-15
519	Fzd2	Mus musculus frizzled homolog 2 (Drosophila) (Fzd2), mRNA.	5.7846	5.78468	5.88651	5.76208	5.44513	5.55404	5.72479	5.93496	17q21.31	0.400883	2.48942e-15	5.32453e-14
520	Fzd7	Mus musculus frizzled homolog 7 (Drosophila) (Fzd7), mRNA.	8.23927	7.95151	8.27701	8.64655	8.02538	7.53639	7.74185	7.68728	2q33.1	0.304087	3.87063e-09	2.69516e-08
521	Gad2	Mus musculus glutamic acid decarboxylase 2 (Gad2), mRNA.	5.02285	5.33638	5.39885	5.44362	5.10421	5.28996	5.21864	5.28338	10p12.1	0.318074	6.61084e-10	5.25976e-09
522	Gal3st1	Mus musculus galactose-3-O-sulfotransferase 1 (Gal3st1), mRNA.	6.15683	6.12723	6.10673	6.10394	5.99981	6.07666	6.07919	6.34368	22q12.2	0.443109	9.56726e-19	3.68844e-17
523	Gars	Mus musculus glycyl-tRNA synthetase (Gars), mRNA.	9.0214	8.85173	9.02909	9.19274	10.5236	10.6398	10.5535	10.4175	7p14.3	0.377292	1.26941e-13	1.92433e-12
524	Gas7	Mus musculus growth arrest specific 7 (Gas7), transcript variant 1, mRNA.	6.19927	6.32305	6.26065	6.2587	6.16965	6.32272	6.12443	6.17016	17p13.1	0.334536	7.32105e-11	6.78591e-10
525	Gatad2a	Mus musculus GATA zinc finger domain containing 2A (Gatad2a), transcript variant 1, mRNA.	7.30796	6.9601	6.93135	7.35976	7.4823	7.33869	7.17607	7.16383	19p13.11	0.439548	1.93916e-18	7.1731e-17
526	Gbgt1	Mus musculus globoside alpha-1,3-N-acetylgalactosaminyltransferase 1 (Gbgt1), mRNA.	6.0623	6.22105	6.05901	6.153	6.12661	5.92251	6.08912	5.72826	9q34.2	0.310299	1.78591e-09	1.31785e-08
527	Gdf1	Mus musculus growth differentiation factor 1 (Gdf1), mRNA.	6.41446	6.59572	6.4576	6.47698	6.60938	6.62894	6.51357	6.94528	19p13.11	0.410549	4.53065e-16	1.12072e-14
528	Gdf10	Mus musculus growth differentiation factor 10 (Gdf10), mRNA.	7.25607	7.13209	7.18763	7.22793	6.85567	6.74791	7.11869	6.9348	10q11.22	0.33852	4.21278e-11	4.07208e-10
529	Gdf11	Mus musculus growth differentiation factor 11 (Gdf11), mRNA.	6.43278	6.19809	6.63287	6.3823	6.88774	6.83656	6.76831	6.80065	12q13.2	0.30257	4.66232e-09	3.20272e-08
530	Gfpt2	Mus musculus glutamine fructose-6-phosphate transaminase 2 (Gfpt2), mRNA.	5.71509	5.64231	5.59078	5.53606	5.58379	5.58419	5.61259	5.78216	5q35.3	0.301663	5.20913e-09	3.55765e-08
531	Gfra3	Mus musculus glial cell line derived neurotrophic factor family receptor alpha 3 (Gfra3), mRNA.	6.39464	6.52816	6.45104	6.41553	6.26156	6.25141	6.37372	6.70148	5q31.2	0.306697	2.80278e-09	1.99704e-08
532	Gga1	Mus musculus golgi associated, gamma adaptin ear containing, ARF binding protein 1 (Gga1), mRNA.	6.93709	6.92805	6.9594	7.00821	6.92542	6.95424	6.81594	6.89685	22q13.1	0.316726	7.86972e-10	6.16984e-09
533	Gga3	Mus musculus golgi associated, gamma adaptin ear containing, ARF binding protein 3 (Gga3), mRNA.	7.21737	7.22983	7.09293	7.18695	7.51483	7.50465	7.45118	7.5454	17q25.1	0.339013	3.93236e-11	3.82311e-10
534	Ggn	Mus musculus gametogenetin (Ggn), transcript variant 1, mRNA.	6.90213	7.00059	6.78042	6.75753	6.47315	6.64801	6.75787	6.6427	19q13.2	0.328375	1.69429e-10	1.47834e-09
535	Gins1	Mus musculus GINS complex subunit 1 (Psf1 homolog), mRNA (cDNA clone MGC:41228 IMAGE:3466154), complete cds.	7.00441	6.51262	6.52419	6.43509	8.47566	7.85945	8.40127	7.9718	20p11.21	0.395323	6.47045e-15	1.25208e-13
536	Gipc1	Mus musculus GIPC PDZ domain containing family, member 1 (Gipc1), mRNA.	6.24867	6.26587	6.50116	6.36474	6.70055	6.2819	6.49106	6.27846	19p13.12	0.452522	1.41935e-19	6.36364e-18
537	Gipr	Mus musculus gastric inhibitory polypeptide receptor (Gipr), mRNA.	6.61295	6.81211	6.38471	6.36643	6.11445	6.38326	6.15836	6.54199	19q13.32	0.329372	1.48107e-10	1.30305e-09
538	Git1	Mus musculus G protein-coupled receptor kinase-interactor 1 (Git1), mRNA.	6.83048	6.89271	6.80061	6.87137	7.79992	7.32383	7.46315	7.31237	17q11.2	0.506762	6.97577e-25	7.82767e-23
539	Git2	Mus musculus G protein-coupled receptor kinase-interactor 2 (Git2), transcript variant 1, mRNA.	7.06554	7.02455	7.26551	7.38084	7.58858	7.55509	7.43445	7.32521	12q24.11	0.368819	4.83065e-13	6.62763e-12
540	Gja3	Mus musculus gap junction protein, alpha 3 (Gja3), mRNA.	7.05903	7.01872	6.83001	7.01032	6.83007	7.00307	6.94717	7.20363	13q12.11	0.345028	1.67923e-11	1.73951e-10
541	Gli1	Mus musculus GLI-Kruppel family member GLI1 (Gli1), mRNA.	6.86624	7.09598	6.98096	6.92941	6.93128	7.02551	6.8863	7.3074	12q13.3	0.410236	4.7922e-16	1.17816e-14
542	Gli2	Mus musculus GLI-Kruppel family member GLI2 (Gli2), mRNA.	6.09587	5.97242	6.19199	6.07281	5.86694	5.75624	5.83093	6.00806	2q14.2	0.313379	1.20878e-09	9.17034e-09
543	Glis2	Mus musculus GLIS family zinc finger 2 (Glis2), mRNA.	6.52551	7.03561	6.46284	6.97992	7.16367	7.22247	7.02954	7.08248	16p13.3	0.32262	3.64806e-10	3.01171e-09
544	Glp1r	Mus musculus glucagon-like peptide 1 receptor (Glp1r), mRNA.	5.49634	5.53617	5.29501	5.66549	5.37472	5.59601	5.71209	5.71563	6p21.2	0.338412	4.27704e-11	4.12625e-10
545	Gls	Mus musculus glutaminase (Gls), nuclear gene encoding mitochondrial protein, transcript variant 1, mRNA.	5.55782	5.8586	6.15393	5.65698	9.18941	8.85175	9.20924	9.01667	2q32.2	0.389945	1.60271e-14	2.87943e-13
546	Gltp	Mus musculus glycolipid transfer protein (Gltp), mRNA.	6.55915	6.81763	6.78201	6.49079	7.33299	7.0203	7.20268	7.10637	12q24.11	0.322342	3.78423e-10	3.11516e-09
547	Gmeb2	Mus musculus glucocorticoid modulatory element binding protein 2 (Gmeb2), mRNA.	6.18787	6.37083	6.3066	6.17346	5.88761	6.36369	6.10943	6.0263	20q13.33	0.329564	1.44299e-10	1.27234e-09
548	Gmip	Mus musculus Gem-interacting protein (Gmip), mRNA.	6.24541	6.21233	6.10572	6.0148	6.78557	6.38314	6.3466	6.21837	19p13.11	0.423719	4.06248e-17	1.18776e-15
549	Gmnn	Mus musculus geminin (Gmnn), mRNA.	5.8088	5.39473	5.84861	5.89876	7.81654	7.14673	7.83682	7.26284	6p22.3	0.367858	5.60788e-13	7.62109e-12
550	Gmps	Mus musculus guanine monphosphate synthetase (Gmps), mRNA.	9.65666	9.73516	9.8587	9.72882	10.5284	10.3272	10.6034	10.3381	3q25.31	0.429854	1.27325e-17	4.05303e-16
551	Gnaz	Mus musculus guanine nucleotide binding protein, alpha z subunit (Gnaz), mRNA.	5.75234	5.87709	5.60614	5.73731	5.75377	6.01173	5.70025	5.75777	22q11.22-q11.23	0.33999	3.42908e-11	3.3664e-10
552	Gnb3	Mus musculus guanine nucleotide binding protein (G protein), beta 3 (Gnb3), mRNA.	6.15727	6.16226	6.06135	6.07286	6.18863	6.11717	6.08914	6.24605	12p13.31	0.330292	1.30749e-10	1.16307e-09
553	Gnl3l	Mus musculus guanine nucleotide binding protein-like 3 (nucleolar)-like (Gnl3l), mRNA.	6.99698	6.82168	6.88552	7.24631	8.07564	8.11823	7.98056	7.98415	Xp11.22	0.303099	4.37004e-09	3.01742e-08
554	Gnpda1	Mus musculus glucosamine-6-phosphate deaminase 1 (Gnpda1), mRNA.	7.22933	7.30332	7.73133	7.33812	7.76105	7.47134	7.67154	7.37706	5q31.3	0.325321	2.55045e-10	2.16153e-09
555	Golga3	Mus musculus golgi autoantigen, golgin subfamily a, 3 (Golga3), mRNA.	7.62509	7.38713	7.7279	7.65768	7.58691	7.733	7.42048	7.52074	12q24.33	0.383426	4.7071e-14	7.73072e-13
556	Gpatch2	Mus musculus G patch domain containing 2 (Gpatch2), mRNA.	7.47578	7.64161	7.53277	7.77023	7.49466	7.51859	7.22147	7.16161	1q41	0.356576	3.11274e-12	3.71387e-11
557	Gpc2	Mus musculus glypican 2 (cerebroglycan) (Gpc2), mRNA.	6.26706	6.40598	6.09544	6.38006	6.22446	6.24091	6.20023	6.36294	7q22.1	0.41552	1.84596e-16	4.79662e-15
558	Gpc4	Mus musculus glypican 4 (Gpc4), mRNA.	8.4329	8.01122	8.11617	8.54501	7.7609	7.82791	7.60157	7.51882	Xq26.2	0.3592	2.10181e-12	2.5742e-11
559	Gpr107	Mus musculus G protein-coupled receptor 107 (Gpr107), mRNA.	7.01233	6.70615	7.00026	7.01676	7.15676	6.92235	6.95621	6.82905	9q34.11	0.308997	2.10318e-09	1.53282e-08
560	Gpr108	Mus musculus G protein-coupled receptor 108 (Gpr108), mRNA.	6.91035	6.81528	6.98653	7.41421	6.63802	6.65615	6.55517	6.49955	19p13.3	0.313759	1.1516e-09	8.77507e-09
561	Gpr160	Mus musculus G protein-coupled receptor 160 (Gpr160), transcript variant 1, mRNA.	5.91416	5.91395	5.69157	5.84633	5.81943	5.65293	5.61664	5.71943	3q26.2	0.370608	3.65505e-13	5.07011e-12
562	Gpr161	Mus musculus G protein-coupled receptor 161 (Gpr161), mRNA.	5.94008	6.10553	5.87912	5.82153	5.67612	6.08608	5.82188	6.27806	1q24.2	0.413186	2.81948e-16	7.2327e-15
563	Gpr35	Mus musculus G protein-coupled receptor 35 (Gpr35), transcript variant 1, mRNA.	6.87382	7.09754	7.00767	6.83435	6.48518	6.71434	6.94541	7.10231	2q37.3	0.340138	3.35858e-11	3.30041e-10
564	Gpr84	Mus musculus G protein-coupled receptor 84 (Gpr84), mRNA.	6.19343	5.92456	6.49178	6.29075	6.2855	6.22983	6.12268	6.26931	12q13.13	0.323307	3.33178e-10	2.7757e-09
565	Gprin1	Mus musculus G protein-regulated inducer of neurite outgrowth 1 (Gprin1), mRNA.	5.35606	5.7661	5.31676	5.19713	5.27093	5.34924	5.19243	5.78811	5q35.2	0.367328	6.08688e-13	8.22199e-12
566	Gprin2	MCG147846 gene:ENSMUSG00000051843	5.1813	5.51875	5.69912	5.70267	5.26591	5.46509	5.45677	5.56764	10q11.22	0.323173	3.39123e-10	2.82055e-09
567	Gpsm2	Mus musculus G-protein signalling modulator 2 (AGS3-like, C. elegans) (Gpsm2), mRNA.	6.99716	7.15072	7.15057	7.12996	8.3688	8.24203	8.27813	7.8691	1p13.3	0.320094	5.08189e-10	4.10929e-09
568	Gpx7	Mus musculus glutathione peroxidase 7 (Gpx7), mRNA.	6.21988	6.59695	6.57925	6.44259	6.81328	6.94426	6.79177	6.15374	1p32.3	0.301013	5.63828e-09	3.839e-08
569	Gramd1a	Mus musculus GRAM domain containing 1A (Gramd1a), mRNA.	6.32969	6.45543	6.15755	6.38616	6.44838	6.39271	6.35236	6.48032	19q13.11	0.412442	3.22433e-16	8.14641e-15
570	Grb7	Mus musculus growth factor receptor bound protein 7 (Grb7), mRNA.	7.72586	7.87729	7.95435	8.75768	8.22673	7.72886	7.77499	7.45938	17q12	0.315006	9.81855e-10	7.58229e-09
571	Grik4	Mus musculus glutamate receptor, ionotropic, kainate 4 (Grik4), mRNA.	5.70108	5.67931	5.75324	5.89086	5.80434	5.5595	5.70077	5.99412	11q23.3	0.426115	2.58957e-17	7.79822e-16
572	Grik5	Mus musculus glutamate receptor, ionotropic, kainate 5 (gamma 2) (Grik5), mRNA.	6.53641	6.56196	6.67546	6.56294	6.34473	6.36798	6.49641	6.25992	19q13.2	0.361916	1.39455e-12	1.77734e-11
573	Grin1	Mus musculus glutamate receptor, ionotropic, NMDA1 (zeta 1) (Grin1), mRNA.	6.04856	6.3814	5.9779	5.95879	6.13754	6.10229	6.12135	6.26048	9q34.3	0.304938	3.48502e-09	2.44243e-08
574	Grin2a	Mus musculus glutamate receptor, ionotropic, NMDA2A (epsilon 1) (Grin2a), mRNA.	5.00409	5.26386	4.6559	5.10056	4.90762	4.8719	4.87333	5.26862	16p13.2	0.364814	8.96435e-13	1.17762e-11
575	Grin2d	Mus musculus glutamate receptor, ionotropic, NMDA2D (epsilon 4) (Grin2d), mRNA.	5.65651	5.82528	5.69841	5.63429	5.4887	5.6077	5.65991	5.85286	19q13.33	0.31096	1.64299e-09	1.21752e-08
576	Grm4	Mus musculus glutamate receptor, metabotropic 4 (Grm4), mRNA.	6.3638	6.50715	6.32193	6.32971	6.27076	6.3121	6.4565	6.35649	6p21.31	0.419886	8.28556e-17	2.28604e-15
577	Gsk3a	Mus musculus glycogen synthase kinase 3 alpha (Gsk3a), mRNA.	6.34917	6.5815	6.5269	6.67811	6.71988	6.78218	6.69908	6.86853	19q13.2	0.560344	3.77836e-31	1.37986e-28
578	Gtf2f1	Mus musculus general transcription factor IIF, polypeptide 1 (Gtf2f1), mRNA.	7.12294	7.3613	7.47717	7.59089	8.00042	7.81927	7.82114	7.83408	19p13.3	0.522029	1.48035e-26	2.37874e-24
579	Gtf2ird1	Mus musculus general transcription factor II I repeat domain-containing 1 (Gtf2ird1), transcript variant 2, mRNA.	6.5878	6.68101	6.32333	6.81095	6.32628	6.17937	6.36053	6.22389	7q11.23	0.35125	6.83005e-12	7.62158e-11
580	Gtf3c2	Mus musculus general transcription factor IIIC, polypeptide 2, beta (Gtf3c2), mRNA.	8.8494	8.78577	8.99314	8.98828	9.453	9.33229	9.31683	9.22738	2p23.3	0.303042	4.40074e-09	3.03757e-08
581	Gtpbp2	Mus musculus GTP binding protein 2 (Gtpbp2), transcript variant 1, mRNA.	6.93417	6.39935	6.71374	6.90729	6.74699	6.36864	6.84458	6.69349	6p21.1	0.323092	3.42764e-10	2.84611e-09
582	Gtpbp3	Mus musculus GTP binding protein 3 (Gtpbp3), nuclear gene encoding mitochondrial protein, mRNA.	6.64335	6.92546	6.78237	6.70576	6.80974	6.8829	6.79471	7.15223	19p13.11	0.385204	3.51705e-14	5.91159e-13
583	Gtpbp4	Mus musculus GTP binding protein 4 (Gtpbp4), mRNA.	9.66807	9.82745	9.36899	9.52222	10.6273	10.6728	10.6153	10.6116	10p15.3	0.365074	8.61327e-13	1.1367e-11
584	Gtse1	Mus musculus G two S phase expressed protein 1 (Gtse1), mRNA.	6.51942	6.46687	6.40949	6.24876	6.88605	6.45712	6.73144	6.59228	22q13.31	0.482062	2.39049e-22	1.74601e-20
585	Gys1	Mus musculus glycogen synthase 1, muscle (Gys1), mRNA.	6.20652	6.16508	6.41236	6.41845	7.10687	7.0751	6.77207	6.66312	19q13.33	0.380725	7.30441e-14	1.15434e-12
586	H2afx	Mus musculus H2A histone family, member X (H2afx), mRNA.	6.32789	6.30978	6.38806	6.48479	7.87211	7.21503	7.96316	7.78121	11q23.3	0.468706	4.63389e-21	2.70571e-19
587	H2afy	Mus musculus H2A histone family, member Y (H2afy), mRNA.	7.78455	7.42437	7.93257	8.29326	8.69852	8.26689	8.30277	8.02552	5q31.1	0.458781	3.86117e-20	1.88699e-18
588	H2afy2	Mus musculus H2A histone family, member Y2 (H2afy2), mRNA.	6.3837	6.22235	6.02694	6.32904	4.72332	5.8223	5.93582	5.52478	10q22.1	0.405194	1.17246e-15	2.69759e-14
589	H2afz	Mus musculus H2A histone family, member Z (H2afz), mRNA.	9.52225	9.56056	9.6182	9.87862	11.4455	11.0357	11.2782	11.1614	4q23	0.362179	1.34012e-12	1.71449e-11
590	Haghl	Mus musculus hydroxyacylglutathione hydrolase-like (Haghl), mRNA.	6.40304	6.58516	6.46206	6.49263	6.25186	6.07612	6.31628	6.57094	16p13.3	0.335676	6.25521e-11	5.87387e-10
591	Hapln3	Mus musculus hyaluronan and proteoglycan link protein 3 (Hapln3), mRNA.	5.87237	5.93971	5.4839	5.67233	5.6073	5.53138	5.44634	5.55868	15q26.1	0.312887	1.28687e-09	9.70638e-09
592	Haus6	Mus musculus premature mRNA for mKIAA1574 protein.	6.07869	6.59653	6.40313	6.21203	8.67689	8.52713	8.8893	8.98396	9p22.1	0.30301	4.41826e-09	3.04861e-08
593	Haus8	Mus musculus 4HAUS augmin-like complex, subunit 8 (Haus8), mRNA.	6.15869	6.12397	5.82181	5.70242	6.54036	6.51677	6.55358	6.80289	19p13.11	0.366502	6.91508e-13	9.25975e-12
594	Hcfc1	Mus musculus host cell factor C1 (Hcfc1), mRNA.	7.2999	6.97223	7.53586	7.54227	8.517	7.93142	8.23575	8.03702	Xq28	0.416386	1.57617e-16	4.13301e-15
595	Hcn4	Mus musculus hyperpolarization-activated, cyclic nucleotide-gated K+ 4 (Hcn4), mRNA.	6.01506	6.4339	6.04176	6.22684	6.07162	6.06218	6.33471	6.20711	15q24.1	0.352248	5.90152e-12	6.68196e-11
596	Hdac2	Mus musculus histone deacetylase 2 (Hdac2), mRNA.	10.0825	9.97805	10.1745	10.0219	10.8748	10.7001	10.8062	10.7433	6q21	0.388801	1.9394e-14	3.42486e-13
597	Hdac4	Mus musculus histone deacetylase 4 (Hdac4), mRNA.	6.9574	6.99324	6.95188	7.12678	6.90576	6.94712	6.87931	6.89555	2q37.3	0.317471	7.14715e-10	5.64077e-09
598	Hdac7	Mus musculus histone deacetylase 7 (Hdac7), mRNA.	6.66533	7.02726	6.95397	6.88527	6.92587	6.857	6.79452	6.99761	12q13.11	0.449947	2.40634e-19	1.04619e-17
599	Hectd2	Mus musculus HECT domain containing 2 (Hectd2), mRNA.	7.42318	7.54419	6.43526	6.8446	4.77098	5.18968	4.78948	5.61408	10q23.32	0.3028	4.53306e-09	3.12246e-08
600	Hells	Mus musculus helicase, lymphoid specific (Hells), mRNA.	6.35482	5.81604	5.15369	5.0201	9.68658	9.26101	9.70099	9.3606	10q23.33	0.334223	7.64307e-11	7.06808e-10
601	Hhipl1	Mus musculus hedgehog interacting protein-like 1 (Hhipl1), mRNA.	5.52818	5.76411	5.87601	5.89889	5.62404	5.47424	5.67806	6.21504	14q32.2	0.320264	4.97022e-10	4.02385e-09
602	Hic2	Mus musculus hypermethylated in cancer 2 (Hic2), mRNA.	6.8401	6.87557	6.84806	6.78949	7.22533	7.037	7.11087	7.12564	22q11.21	0.352265	5.88656e-12	6.66878e-11
603	Hist3h2a	Mus musculus histone cluster 3, H2a (Hist3h2a), mRNA.	6.72316	6.77278	6.82946	7.12749	7.88881	7.48226	8.13273	7.52716	1q42.13	0.370872	3.50691e-13	4.88487e-12
604	Hkdc1	Mus musculus hexokinase domain containing 1 (Hkdc1), mRNA.	5.52636	5.97374	5.86225	5.53512	6.05267	6.39704	5.95954	6.1527	10q22.1	0.378371	1.06775e-13	1.63716e-12
605	Hmga1	Mus musculus high mobility group AT-hook 1 (Hmga1), transcript variant 1, mRNA.	7.91027	7.79167	7.86519	8.00999	9.75208	8.64103	9.00255	8.63748	6p21.31	0.445041	6.49853e-19	2.6423e-17
606	Hmga2	Mus musculus high mobility group AT-hook 2 (Hmga2), mRNA.	6.68802	6.81319	6.65132	6.59358	6.53855	6.61025	6.26378	6.80206	12q14.3	0.397665	4.33685e-15	8.76358e-14
607	Hmgn1	Mus musculus high mobility group nucleosomal binding domain 1 (Hmgn1), mRNA.	7.24097	7.09131	7.04329	7.18973	7.36541	7.28098	7.34438	7.33324	21q22.2	0.335422	6.47881e-11	6.06966e-10
608	Hmgxb3	Mus musculus HMG box domain containing 3 (Hmgxb3), transcript variant 1, mRNA.	7.19446	6.76822	7.09278	7.16671	7.63341	7.33336	7.42622	7.16392	5q32	0.312313	1.3843e-09	1.04022e-08
609	Hmx3	Mus musculus H6 homeo box 3 (Hmx3), mRNA.	5.95057	6.15928	6.09842	6.14886	6.14224	6.3207	6.31143	6.49622	10q26.13	0.307178	2.64e-09	1.8945e-08
610	Hnf1b	Mus musculus HNF1 homeobox B (Hnf1b), mRNA.	6.76638	7.18162	7.11613	7.86008	7.40005	7.23568	7.19351	6.96256	17q12	0.357666	2.64521e-12	3.18917e-11
611	Hnrnpa0	Mus musculus heterogeneous nuclear ribonucleoprotein A0 (Hnrnpa0), mRNA.	6.25444	6.63635	6.28186	6.41944	6.43903	6.37139	6.36724	6.48277	5q31.2	0.46068	2.58711e-20	1.29588e-18
612	Hnrnpa1	Mus musculus heterogeneous nuclear ribonucleoprotein A1 (Hnrnpa1), transcript variant 2, mRNA.	9.35881	9.12093	9.40531	9.41336	11.6768	11.0415	11.3987	11.1525	12q13.13	0.362467	1.28261e-12	1.64512e-11
613	Hnrnpa1l2	PREDICTED: Mus musculus predicted gene, EG544954, transcript variant 1 (EG544954), mRNA.	4.71033	4.3797	4.75568	4.77725	7.04661	5.89536	6.78758	5.82606	13q14.3	0.427864	1.8598e-17	5.76479e-16
614	Hnrnpa3	Mus musculus heterogeneous nuclear ribonucleoprotein A3 (Hnrnpa3), transcript variant c, mRNA.	10.7908	10.6786	10.8617	10.6869	11.3596	11.3402	11.2718	11.2551	2q31.2	0.312097	1.42277e-09	1.06673e-08
615	Hnrnpc	Mus musculus heterogeneous nuclear ribonucleoprotein C (Hnrnpc), mRNA.	8.76835	8.58505	8.87085	8.62404	9.34055	9.20239	9.23489	9.17417	14q11.2	0.356898	2.96689e-12	3.55354e-11
616	Hnrnpd	Mus musculus heterogeneous nuclear ribonucleoprotein D (Hnrnpd), transcript variant 1, mRNA.	10.5349	10.4706	10.7252	10.343	11.0985	11.0787	11.0168	11.107	4q21.22	0.345171	1.64525e-11	1.70871e-10
617	Hnrnph1	Mus musculus heterogeneous nuclear ribonucleoprotein H1 (Hnrnph1), mRNA.	10.0319	10.2446	10.2432	10.0989	10.8878	10.7878	10.6623	10.8498	5q35.3	0.327399	1.93172e-10	1.66884e-09
618	Hnrnpl	Mus musculus heterogeneous nuclear ribonucleoprotein L (Hnrnpl), mRNA.	8.56782	8.29209	8.55877	8.70804	9.46387	9.13446	9.23089	9.10178	19q13.2	0.47152	2.50781e-21	1.53694e-19
619	Hnrnpm	Mus musculus heterogeneous nuclear ribonucleoprotein M (Hnrnpm), transcript variant 1, mRNA.	9.76342	9.77234	9.8548	9.70382	10.6896	10.5872	10.4901	10.7952	19p13.2	0.530355	1.66582e-27	3.18663e-25
620	Hnrnpu	Mus musculus heterogeneous nuclear ribonucleoprotein U (Hnrnpu), mRNA.	11.1546	11.2705	11.291	11.1484	11.7185	11.6041	11.6675	11.6695	1q44	0.415867	1.73293e-16	4.51461e-15
621	Hnrnpul1	Mus musculus heterogeneous nuclear ribonucleoprotein U-like 1 (Hnrnpul1), transcript variant 1, mRNA.	8.6847	8.61359	9.0141	9.24274	9.57043	9.12149	9.32238	9.03259	19q13.2	0.492465	2.16716e-23	1.86822e-21
622	Hnrnpul2	Mus musculus heterogeneous nuclear ribonucleoprotein U-like 2 (Hnrnpul2), mRNA.	10.3453	10.1789	10.4939	10.5534	10.6565	10.4868	10.4153	10.6842	11q12.3	0.359259	2.08321e-12	2.55298e-11
623	Homer3	Mus musculus homer homolog 3 (Drosophila) (Homer3), transcript variant 1, mRNA.	6.97183	7.3419	7.28169	7.26603	7.20987	7.18715	7.23144	7.33372	19p13.11	0.555107	1.73972e-30	5.92271e-28
624	Hook2	Mus musculus hook homolog 2 (Drosophila) (Hook2), mRNA.	7.04354	6.71867	6.66666	6.89663	7.53369	7.17266	7.2864	7.30528	19p13.13	0.40293	1.74352e-15	3.85263e-14
625	Hoxb9	Mus musculus homeo box B9 (Hoxb9), mRNA.	6.01298	6.23775	6.25283	6.26454	6.07056	6.32305	6.11112	6.6429	17q21.32	0.308308	2.29293e-09	1.66207e-08
626	Hoxc4	Mus musculus homeo box C4 (Hoxc4), mRNA.	5.60698	5.59043	5.1891	5.42829	5.2413	5.38338	5.01705	5.48742	12q13.13	0.342874	2.28208e-11	2.31505e-10
627	Hoxc6	Mus musculus homeo box C6 (Hoxc6), mRNA.	5.53667	5.03691	5.14025	5.12392	4.75685	4.81862	4.86669	4.95956	12q13.13	0.306857	2.74748e-09	1.96321e-08
628	Hpdl	Mus musculus 4-hydroxyphenylpyruvate dioxygenase-like (Hpdl), mRNA.	6.48406	6.79637	6.27654	6.12406	6.87825	6.66364	6.43552	6.77994	1p34.1	0.353256	5.08882e-12	5.82748e-11
629	Hs6st2	Mus musculus heparan sulfate 6-O-sulfotransferase 2 (Hs6st2), transcript variant 1, mRNA.	4.46889	4.65372	4.87139	4.816	4.94203	5.21678	5.05319	4.88493	Xq26.2	0.360508	1.72596e-12	2.15461e-11
630	Hsf2bp	MCG14257 gene:ENSMUSG00000002076	5.94796	5.94472	5.97695	5.7935	5.85762	5.76501	6.06974	5.89521	21q22.3	0.36916	4.58103e-13	6.31101e-12
631	Hspa12a	Mus musculus heat shock protein 12A (Hspa12a), mRNA.	6.12802	5.82948	5.91771	5.88188	5.96885	6.0444	6.01248	6.17408	10q25.3	0.315666	9.02128e-10	6.99889e-09
632	Hspa14	Mus musculus heat shock protein 14 (Hspa14), transcript variant 1, mRNA.	7.57676	7.49878	7.94176	7.73425	8.7414	8.28605	8.74796	7.88948	10p13	0.360334	1.77184e-12	2.20503e-11
633	Htr3a	Mus musculus 5-hydroxytryptamine (serotonin) receptor 3A (Htr3a), transcript variant 1, mRNA.	5.1718	5.237	5.32746	5.14088	5.02165	5.15528	5.12225	5.55542	11q23.2	0.303709	4.05484e-09	2.81623e-08
634	Htra3	Mus musculus HtrA serine peptidase 3 (Htra3), transcript variant 1, mRNA.	6.79497	6.59344	6.34603	6.41477	6.19307	6.4227	6.26867	6.56958	4p16.1	0.375388	1.72002e-13	2.55535e-12
635	Hunk	Mus musculus hormonally upregulated Neu-associated kinase (Hunk), mRNA.	6.35508	6.59639	6.36685	6.38055	7.3437	7.21402	7.01031	6.47489	21q22.11	0.441338	1.36085e-18	5.18673e-17
636	Iars	Mus musculus isoleucine-tRNA synthetase (Iars), mRNA.	9.30837	9.27494	9.46984	9.9599	11.0934	10.9586	10.845	10.5144	9q22.31	0.34739	1.19622e-11	1.27466e-10
637	Ica1l	Mus musculus islet cell autoantigen 1-like (Ica1l), mRNA.	4.87076	5.64016	5.72779	5.53549	5.61231	5.30079	5.33334	5.84549	2q33.2	0.305834	3.11943e-09	2.2039e-08
638	Idi2	Mus musculus isopentenyl-diphosphate delta isomerase 2 (Idi2), mRNA.	4.93501	4.91028	4.11748	4.36464	4.34604	4.33514	3.91603	4.62412	10p15.3	0.33257	9.58763e-11	8.73365e-10
639	Ier3	Mus musculus immediate early response 3 (Ier3), mRNA.	5.36929	5.91435	6.07982	6.08353	5.77949	5.97895	5.78762	5.7448	6p21.33	0.33587	6.09007e-11	5.7322e-10
640	Ier5l	Mus musculus immediate early response 5-like (Ier5l), mRNA.	6.80632	6.89823	6.73844	6.84782	6.7888	6.92699	6.98501	7.31373	9q34.11	0.324833	2.72152e-10	2.29586e-09
641	Iffo2	Mus musculus intermediate filament family orphan 2 (Iffo2), mRNA.	6.68115	6.72505	6.75487	6.96801	7.18051	7.11545	7.01917	6.91804	1p36.13	0.378303	1.07955e-13	1.65273e-12
642	Ifngr2	Mus musculus interferon gamma receptor 2 (Ifngr2), mRNA.	8.04546	7.20079	8.20029	8.01558	8.3445	8.12653	8.14776	8.04391	21q22.11	0.465638	8.99041e-21	4.93392e-19
643	Ift52	Mus musculus intraflagellar transport 52 homolog (Chlamydomonas) (Ift52), mRNA.	7.82535	7.9282	8.0024	7.70706	7.56954	7.84354	7.86831	7.56396	20q13.12	0.402804	1.78231e-15	3.93401e-14
644	Igdcc4	Mus musculus immunoglobulin superfamily, DCC subclass, member 4 (Igdcc4), mRNA.	5.75582	5.88751	6.04648	5.94508	6.90409	6.74113	6.79775	6.85624	15q22.31	0.493785	1.58849e-23	1.43722e-21
645	Igf2bp1	Mus musculus insulin-like growth factor 2 mRNA binding protein 1 (Igf2bp1), mRNA.	4.48347	4.68562	4.41186	4.3552	5.4079	5.26837	4.68483	4.87338	17q21.32	0.313541	1.18409e-09	9.00551e-09
646	Igf2bp2	Mus musculus insulin-like growth factor 2 mRNA binding protein 2 (Igf2bp2), mRNA.	5.58647	5.83217	5.56445	5.67862	5.39587	5.47341	5.55898	6.01192	3q27.2	0.396236	5.53823e-15	1.0874e-13
647	Ikbke	Mus musculus inhibitor of kappaB kinase epsilon (Ikbke), mRNA.	7.12012	6.92692	7.02617	7.13026	6.73954	6.83322	6.53368	6.54256	1q32.1	0.475979	9.37241e-22	6.21301e-20
648	Il17rd	Mus musculus interleukin 17 receptor D (Il17rd), mRNA.	6.66584	6.62951	6.51914	6.40648	6.33854	6.59266	6.4323	6.53303	3p14.3	0.300618	5.91522e-09	4.01531e-08
649	Il20ra	Mus musculus interleukin 20 receptor, alpha (Il20ra), mRNA.	4.99362	5.43979	4.79113	4.77499	4.37964	4.47223	4.7426	4.71588	6q23.3	0.326146	2.28469e-10	1.95195e-09
650	Il4i1	Mus musculus interleukin 4 induced 1 (Il4i1), mRNA.	5.55357	5.55384	5.58836	5.55208	5.67289	5.56518	5.62955	5.56142	19q13.33	0.356443	3.17499e-12	3.78025e-11
651	Ilf2	Mus musculus interleukin enhancer binding factor 2 (Ilf2), mRNA.	7.38381	7.19036	7.14429	7.38607	9.08954	8.4595	8.80592	8.63823	1q21.3	0.402688	1.81884e-15	4.00582e-14
652	Ilf3	Mus musculus interleukin enhancer binding factor 3 (Ilf3), transcript variant 1, mRNA.	7.0841	7.00951	7.08276	7.13923	8.16833	7.7608	8.03297	7.77543	19p13.2	0.706508	1.05074e-55	8.12016e-52
653	Impdh1	Mus musculus inosine 5'-phosphate dehydrogenase 1 (Impdh1), mRNA.	5.98634	6.06025	6.06056	6.1914	6.9746	6.6204	6.9843	6.7191	7q32.1	0.35073	7.36926e-12	8.18236e-11
654	Incenp	Mus musculus inner centromere protein (Incenp), mRNA.	5.97652	6.0681	6.16242	5.82134	7.86622	7.55233	7.63181	7.67317	11q12.3	0.419847	8.34644e-17	2.29968e-15
655	Inha	Mus musculus inhibin alpha (Inha), mRNA.	6.03735	6.12237	6.0054	5.92823	6.13159	6.23683	6.38332	6.29789	2q35	0.3708	3.54692e-13	4.93375e-12
656	Inpp5f	Mus musculus inositol polyphosphate-5-phosphatase F (Inpp5f), mRNA.	7.52535	7.57365	7.73969	7.7907	7.98797	7.92379	7.84291	7.72634	10q26.11	0.305831	3.12083e-09	2.20411e-08
657	Inpp5j	Mus musculus inositol polyphosphate 5-phosphatase J (Inpp5j), mRNA.	6.55997	6.72759	6.25846	6.31043	6.3146	6.13868	6.22822	6.63951	22q12.2	0.431035	1.0156e-17	3.31158e-16
658	Inppl1	Mus musculus inositol polyphosphate phosphatase-like 1 (Inppl1), transcript variant 1, mRNA.	5.83829	5.89499	5.8899	5.92624	5.64747	5.79134	5.71339	5.77003	11q13.4	0.358142	2.46355e-12	2.9899e-11
659	Ints4	Mus musculus integrator complex subunit 4 (Ints4), mRNA.	7.63449	7.54109	8.00669	7.88216	8.39708	8.15315	8.2996	7.93751	11q14.1	0.347502	1.17698e-11	1.25483e-10
660	Ints8	Mus musculus integrator complex subunit 8 (Ints8), transcript variant 1, mRNA.	8.51205	7.97699	8.03715	8.01435	8.82962	8.65839	8.58153	8.60426	8q22.1	0.325347	2.54146e-10	2.15483e-09
661	Iqce	Mus musculus IQ motif containing E (Iqce), mRNA.	6.24364	6.77843	6.71647	6.61609	7.05773	7.02717	6.95918	6.7628	7p22.3	0.358313	2.40113e-12	2.92121e-11
662	Iqgap3	Mus musculus IQ motif containing GTPase activating protein 3 (Iqgap3), mRNA.	5.75627	5.79725	6.05956	5.65524	6.38938	6.13174	6.38249	6.228	1q22	0.334526	7.33091e-11	6.79191e-10
663	Isg20l2	Mus musculus interferon stimulated exonuclease gene 20-like 2 (Isg20l2), mRNA.	6.07314	6.39007	6.58063	6.61127	7.58482	7.42517	7.30286	6.70188	1q23.1	0.32444	2.86718e-10	2.41064e-09
664	Isyna1	Mus musculus myo-inositol 1-phosphate synthase A1 (Isyna1), mRNA.	7.49104	6.15591	6.24257	6.59453	9.75958	8.29481	9.13118	7.94695	19p13.11	0.365237	8.40072e-13	1.11084e-11
665	Itga5	Mus musculus integrin alpha 5 (fibronectin receptor alpha) (Itga5), mRNA.	6.43555	6.7152	6.57545	7.15608	7.20675	7.0335	7.17067	6.43147	12q13.13	0.422819	4.80638e-17	1.38113e-15
666	Itgae	Mus musculus integrin alpha E, epithelial-associated (Itgae), transcript variant 1, mRNA.	5.97086	5.93592	5.94274	5.93338	5.92657	5.83065	6.01508	6.25563	17p13.2	0.371601	3.12853e-13	4.39438e-12
667	Itgb4	Mus musculus integrin beta 4 (Itgb4), transcript variant 1, mRNA.	6.58551	6.74291	6.6593	6.53854	6.56677	6.55293	6.46002	6.80544	17q25.1	0.304966	3.47298e-09	2.43485e-08
668	Itgb8	Mus musculus integrin beta 8 (Itgb8), mRNA.	6.32993	6.35233	6.31578	6.29359	5.64541	5.69583	5.73737	5.93782	7p21.1	0.370919	3.48133e-13	4.8526e-12
669	Itm2c	Mus musculus integral membrane protein 2C (Itm2c), mRNA.	7.2319	7.07704	6.89331	7.31291	7.42626	7.24649	7.4892	7.0691	2q37.1	0.303304	4.26146e-09	2.94649e-08
670	Itpr3	Mus musculus inositol 1,4,5-triphosphate receptor 3 (Itpr3), mRNA.	6.57365	6.73506	6.76865	6.50551	6.74451	6.6602	6.71141	6.65845	6p21.31	0.409488	5.47734e-16	1.33679e-14
671	Jarid2	Mus musculus jumonji, AT rich interactive domain 2 (Jarid2), mRNA.	7.2565	7.2248	7.2725	7.26412	7.62977	7.70947	7.5804	7.49825	6p22.3	0.319598	5.42188e-10	4.36664e-09
672	Jrk	Mus musculus jerky (Jrk), mRNA.	5.95491	6.12458	6.02177	6.10478	6.05668	6.17781	6.1494	6.37848	8q24.3	0.353521	4.89404e-12	5.63011e-11
673	Jsrp1	Mus musculus junctional sarcoplasmic reticulum protein 1 (Jsrp1), mRNA.	7.50985	7.33885	7.45372	7.34014	7.43029	7.50788	7.3414	7.27916	19p13.3	0.317927	6.73729e-10	5.34459e-09
674	Kcnf1	Mus musculus potassium voltage-gated channel, subfamily F, member 1 (Kcnf1), mRNA.	5.01776	4.95286	5.14445	5.1333	5.16204	5.02202	5.00127	5.36053	2p25.1	0.407068	8.42203e-16	1.99252e-14
675	Kcng1	Mus musculus potassium voltage-gated channel, subfamily G, member 1 (Kcng1), mRNA.	7.08497	7.31171	7.17861	7.25647	7.03752	7.26112	7.09075	7.37607	20q13.13	0.446623	4.7249e-19	1.95277e-17
676	Kcng3	Mus musculus potassium voltage-gated channel, subfamily G, member 3 (Kcng3), mRNA.	5.17915	5.49367	5.31441	5.38135	5.12883	5.50553	5.41331	5.47226	2p21	0.36043	1.74643e-12	2.17611e-11
677	Kcnh2	Mus musculus potassium voltage-gated channel, subfamily H (eag-related), member 2 (Kcnh2), mRNA.	6.53983	6.73365	6.33374	6.39983	6.50122	6.69897	6.51319	6.57865	7q36.1	0.32429	2.92505e-10	2.45621e-09
678	Kcnh3	Mus musculus potassium voltage-gated channel, subfamily H (eag-related), member 3 (Kcnh3), mRNA.	6.78091	6.68236	6.58515	6.62575	6.64025	6.46595	6.52466	6.78026	12q13.12	0.441708	1.26465e-18	4.85693e-17
679	Kcnip3	Mus musculus Kv channel interacting protein 3, calsenilin (Kcnip3), transcript variant 1, mRNA.	5.82156	6.0632	5.79323	5.82392	5.68629	5.89516	5.7362	6.00272	2q11.1	0.313606	1.17429e-09	8.93436e-09
680	Kcnj11	Mus musculus potassium inwardly rectifying channel, subfamily J, member 11 (Kcnj11), mRNA.	6.66726	6.71701	6.89608	6.66817	6.58358	6.59976	6.5956	6.65315	11p15.1	0.32557	2.46723e-10	2.09631e-09
681	Kcnk12	Mus musculus potassium channel, subfamily K, member 12 (Kcnk12), mRNA.	6.40581	6.34051	6.339	6.40339	6.42049	6.40419	6.40844	6.51739	2p16.3	0.414944	2.04998e-16	5.30616e-15
682	Kctd10	Mus musculus potassium channel tetramerisation domain containing 10 (Kctd10), mRNA.	5.71825	5.97922	5.57499	5.92958	6.14644	5.92934	5.70047	6.05717	12q24.11	0.42142	6.23607e-17	1.76171e-15
683	Kctd17	Mus musculus potassium channel tetramerisation domain containing 17 (Kctd17), mRNA.	6.6207	6.6973	6.4832	6.71366	6.98622	7.23359	7.11434	7.54843	22q12.3	0.467986	5.41627e-21	3.10832e-19
684	Kctd7	Mus musculus potassium channel tetramerisation domain containing 7 (Kctd7), mRNA.	5.45886	5.32806	5.15907	4.98371	5.07392	5.41805	5.17829	5.44984	7q11.21	0.401149	2.37734e-15	5.12902e-14
685	Kdelr1	Mus musculus KDEL (Lys-Asp-Glu-Leu) endoplasmic reticulum protein retention receptor 1 (Kdelr1), mRNA.	8.06261	7.78182	8.02589	8.28635	8.47881	8.32877	8.34225	7.72953	19q13.33	0.32608	2.30492e-10	1.96755e-09
686	Kdm5b	Mus musculus lysine (K)-specific demethylase 5B (Kdm5b), mRNA.	8.53661	8.30519	8.10334	8.16034	8.2091	8.32498	8.15957	8.23228	1q32.1	0.400378	2.71695e-15	5.7808e-14
687	Kdm5c	Mus musculus lysine (K)-specific demethylase 5C (Kdm5c), mRNA.	7.58637	7.51284	7.82849	7.54293	7.63656	7.48275	7.53563	7.42247	Xp11.22	0.433618	6.17616e-18	2.09906e-16
688	Khdrbs1	Mus musculus KH domain containing, RNA binding, signal transduction associated 1 (Khdrbs1), mRNA.	8.26613	7.83475	8.13694	7.63668	8.99081	8.86241	8.7323	8.692	1p35.2	0.360328	1.77353e-12	2.20506e-11
689	Khsrp	Mus musculus KH-type splicing regulatory protein (Khsrp), mRNA.	7.18002	7.27241	7.0275	7.26061	7.76971	7.66606	7.62751	7.4374	19p13.3	0.577796	1.90603e-33	1.09385e-30
690	Kif11	Mus musculus kinesin family member 11 (Kif11), mRNA.	6.48945	5.77597	5.82989	5.29617	10.4504	9.79944	10.4123	10.7022	10q23.33	0.424924	3.2404e-17	9.59981e-16
691	Kif14	Mus musculus kinesin family member 14 (Kif14), mRNA.	5.52853	5.44866	5.79557	5.61595	7.69362	7.10444	7.75746	7.80715	1q32.1	0.389586	1.70176e-14	3.03836e-13
692	Kif15	Mus musculus kinesin family member 15 (Kif15), mRNA.	5.75807	5.45341	5.21093	5.65665	9.24635	8.93756	9.17192	9.29135	3p21.31	0.360392	1.75633e-12	2.18709e-11
693	Kif18a	Mus musculus kinesin family member 18A (Kif18a), mRNA.	6.11621	5.45113	5.51428	4.84739	9.09552	8.3457	8.93893	9.18337	11p14.1	0.410182	4.83852e-16	1.1881e-14
694	Kif20a	Mus musculus kinesin family member 20A (Kif20a), mRNA.	6.46847	6.10386	6.04165	5.95421	9.00775	7.77612	8.75957	8.23922	5q31.2	0.41292	2.95785e-16	7.55015e-15
695	Kif20b	Mus musculus kinesin family member 20B (Kif20b), mRNA.	5.59734	4.7395	4.93759	4.75622	9.0398	8.51733	8.87072	9.33754	10q23.31	0.341008	2.97138e-11	2.94151e-10
696	Kif23	Mus musculus kinesin family member 23 (Kif23), mRNA.	6.1045	5.53606	5.84217	5.6954	8.59903	7.72669	8.23847	8.09949	15q23	0.437977	2.64187e-18	9.52687e-17
697	Kif26b	Mus musculus kinesin family member 26B (Kif26b), mRNA.	5.92049	6.01221	5.99247	6.002	6.08754	6.08931	5.97456	6.37052	1q44	0.37886	9.87088e-14	1.5263e-12
698	Kif2a	Mus musculus kinesin family member 2A (Kif2a), transcript variant 1, mRNA.	8.50957	8.44616	8.42006	8.1243	8.99001	8.78114	8.74271	9.09041	5q12.1	0.321117	4.4452e-10	3.62069e-09
699	Kif2c	Mus musculus kinesin family member 2C (Kif2c), mRNA.	5.8419	5.73896	5.39426	5.48825	8.59994	7.64418	8.49479	8.30689	1p34.1	0.40317	1.67187e-15	3.70244e-14
700	Kif3c	Mus musculus kinesin family member 3C (Kif3c), mRNA.	6.11493	6.15831	6.08894	6.009	6.10183	6.10192	6.23285	6.21637	2p23.3	0.3742	2.07675e-13	3.02711e-12
701	Kifc1	Mus musculus kinesin family member C1 (Kifc1), mRNA.	7.07223	7.17588	7.11927	7.09148	7.33838	7.21088	7.13787	7.50527	6p21.32	0.391723	1.18956e-14	2.17609e-13
702	Kiss1r	Mus musculus KISS1 receptor (Kiss1r), mRNA.	6.65369	6.37189	6.34703	6.45091	6.4411	6.51561	6.29057	6.79286	19p13.3	0.403458	1.58971e-15	3.5361e-14
703	Klc2	Mus musculus kinesin light chain 2 (Klc2), mRNA.	6.11901	5.98887	6.02473	6.00765	5.87908	5.96336	5.69161	5.80412	11q13.2	0.491801	2.53232e-23	2.16443e-21
704	Klc3	Mus musculus kinesin light chain 3 (Klc3), mRNA.	6.21857	6.51258	6.29394	6.36529	6.20938	6.51544	6.36873	6.75165	19q13.32	0.426814	2.26931e-17	6.91676e-16
705	Klf16	Mus musculus Kruppel-like factor 16 (Klf16), mRNA.	6.3813	6.6211	6.47846	6.61624	6.56707	6.75696	6.6713	6.84583	19p13.3	0.351612	6.47768e-12	7.28095e-11
706	Klhdc8a	Mus musculus kelch domain containing 8A (Klhdc8a), mRNA.	6.31716	6.3215	6.33522	6.19307	6.14598	6.22156	6.10567	6.40185	1q32.1	0.518934	3.28443e-26	4.96022e-24
707	Klhl22	Mus musculus kelch-like 22 (Drosophila) (Klhl22), mRNA.	7.16386	6.98242	7.36569	7.10726	6.56124	6.47632	6.3231	6.54274	22q11.21	0.321439	4.26128e-10	3.4836e-09
708	Klhl29	Mus musculus kelch-like 29 (Drosophila), mRNA (cDNA clone MGC:169907 IMAGE:8861302), complete cds.	6.13975	6.3636	5.99563	5.98896	5.85232	5.77651	5.83724	6.07393	2p24.1	0.337483	4.86816e-11	4.64521e-10
709	Kntc1	Mus musculus kinetochore associated 1 (Kntc1), mRNA.	5.24379	5.15281	5.19524	5.00001	8.38787	7.96896	8.51069	8.38633	12q24.31	0.320277	4.9622e-10	4.01898e-09
710	Kpna2	Mus musculus karyopherin (importin) alpha 2 (Kpna2), mRNA.	9.04217	8.57212	9.04571	8.82313	10.1143	9.744	10.0182	9.4133	17q24.2	0.3421	2.54679e-11	2.56415e-10
711	Kpnb1	Mus musculus karyopherin (importin) beta 1 (Kpnb1), mRNA.	9.11537	9.09572	9.49717	9.24359	10.7036	10.4811	10.6171	10.1522	17q21.32	0.327068	2.0194e-10	1.74127e-09
712	Krba1	Mus musculus KRAB-A domain containing 1 (Krba1), mRNA.	6.72156	6.88599	6.7381	6.74253	6.80323	6.88035	6.72884	6.84199	7q36.1	0.345866	1.48936e-11	1.5589e-10
713	Kremen2	Mus musculus kringle containing transmembrane protein 2 (Kremen2), mRNA.	6.62313	6.37539	6.55876	6.62338	6.45644	6.45269	6.43521	6.80926	16p13.3	0.387622	2.35897e-14	4.09172e-13
714	Kri1	Mus musculus KRI1 homolog (S. cerevisiae) (Kri1), mRNA.	6.6241	6.76489	6.86742	6.80528	7.80684	7.5723	7.42011	7.49389	19p13.2	0.50358	1.5199e-24	1.63255e-22
715	Krt19	Mus musculus keratin 19 (Krt19), mRNA.	6.00222	6.17633	5.69579	5.94947	5.60678	5.33022	5.64349	5.8927	17q21.2	0.344169	1.89837e-11	1.94842e-10
716	Krtap5-5	Mus musculus keratin associated protein 5-5 (Krtap5-5), mRNA.	7.69248	7.81318	7.59109	7.62087	7.54373	7.66531	7.64575	8.1225	11p15.5	0.333235	8.75416e-11	8.02538e-10
717	Ksr1	Mus musculus kinase suppressor of ras 1 (Ksr1), mRNA.	6.36972	6.41595	6.31218	6.34383	6.48038	6.27472	6.41399	6.5693	17q11.2	0.361877	1.40292e-12	1.78489e-11
718	Lad1	Mus musculus ladinin (Lad1), mRNA.	6.41619	6.83666	6.67018	6.37681	7.04165	6.36904	6.60774	6.57108	1q32.1	0.400878	2.49182e-15	5.32453e-14
719	Lama1	Mus musculus laminin, alpha 1 (Lama1), mRNA.	6.09717	6.27306	6.34636	6.07573	6.1007	6.45263	6.03245	6.2178	18p11.31	0.323344	3.31519e-10	2.76302e-09
720	Lama5	Mus musculus laminin, alpha 5 (Lama5), mRNA.	6.49024	6.51355	6.34189	6.48968	6.55183	6.76615	6.62116	6.54383	20q13.33	0.316468	8.13569e-10	6.35603e-09
721	Lamc1	Mus musculus laminin, gamma 1 (Lamc1), mRNA.	7.06923	7.12746	7.06707	7.25372	8.96491	8.44931	8.58248	8.42119	1q25.3	0.406985	8.54709e-16	2.01864e-14
722	Laptm4b	Mus musculus lysosomal-associated protein transmembrane 4B (Laptm4b), mRNA.	7.39796	7.65416	8.01242	7.7478	7.31993	6.76239	7.16891	7.39978	8q22.1	0.311996	1.44108e-09	1.07764e-08
723	Larp6	Mus musculus La ribonucleoprotein domain family, member 6 (Larp6), mRNA.	5.3607	5.55104	5.46582	5.54483	5.43856	5.34085	5.49434	5.38209	15q23	0.304291	3.77476e-09	2.63263e-08
724	Ldb1	Mus musculus LIM domain binding 1 (Ldb1), transcript variant 3, mRNA.	7.82239	7.69952	7.36128	7.95986	9.21654	8.87246	8.96095	8.54347	10q24.32	0.418313	1.10735e-16	2.97357e-15
725	Lemd2	Mus musculus LEM domain containing 2 (Lemd2), mRNA.	6.04248	6.1997	6.22542	6.3502	6.29271	6.19522	6.32337	6.57686	6p21.31	0.338622	4.15305e-11	4.01821e-10
726	Lgi2	Mus musculus leucine-rich repeat LGI family, member 2 (Lgi2), mRNA.	5.07909	5.33088	5.0052	5.14595	5.47635	5.31671	5.41198	5.94643	4p15.2	0.329889	1.38087e-10	1.22294e-09
727	Lhfpl2	Mus musculus lipoma HMGIC fusion partner-like 2 (Lhfpl2), mRNA.	6.68605	6.69632	6.93911	6.90882	6.58772	6.40488	6.51302	6.60273	5q14.1	0.328738	1.61331e-10	1.41198e-09
728	Lhfpl3	Mus musculus lipoma HMGIC fusion partner-like 3 (Lhfpl3), transcript variant 1, mRNA.	6.45249	6.73574	6.45641	6.44328	6.31454	6.29378	6.39644	6.71037	7q22.2-q22.3	0.321048	4.48537e-10	3.65045e-09
729	Lif	Mus musculus leukemia inhibitory factor (Lif), transcript variant 1, mRNA.	5.54923	5.80867	5.59831	5.63168	5.40415	5.62855	5.56934	5.6128	22q12.2	0.360984	1.60615e-12	2.01632e-11
730	Lig1	Mus musculus ligase I, DNA, ATP-dependent (Lig1), transcript variant 1, mRNA.	6.67196	6.58233	6.37894	6.69837	8.04753	7.39729	7.94784	8.05805	19q13.33	0.427966	1.82428e-17	5.66343e-16
731	Limd2	Mus musculus LIM domain containing 2 (Limd2), mRNA.	7.92218	7.93153	7.90881	7.84954	7.96053	7.90229	7.82705	7.99433	17q23.3	0.399726	3.04136e-15	6.39672e-14
732	Limk1	Mus musculus LIM-domain containing, protein kinase (Limk1), mRNA.	6.19684	5.90214	6.181	6.12394	6.23844	6.09403	6.00909	6.28557	7q11.23	0.495401	1.08423e-23	9.9898e-22
733	Lin9	Mus musculus lin-9 homolog (C. elegans) (Lin9), transcript variant 1, mRNA.	6.25677	5.50365	5.54025	5.18852	7.57556	7.6129	7.81365	7.32713	1q42.12	0.347981	1.09836e-11	1.18039e-10
734	Lingo1	Mus musculus leucine rich repeat and Ig domain containing 1 (Lingo1), mRNA.	5.85683	6.30134	6.06357	6.00403	5.63326	6.21365	5.89052	5.98121	15q24.3	0.415949	1.70703e-16	4.45292e-15
735	Llgl1	Mus musculus lethal giant larvae homolog 1 (Drosophila) (Llgl1), transcript variant 2, mRNA.	5.98357	6.1574	6.17693	6.14512	6.0999	6.09122	5.96201	6.36233	17p11.2	0.398022	4.07859e-15	8.31701e-14
736	Lmnb1	Mus musculus lamin B1 (Lmnb1), mRNA.	7.42527	6.9955	7.27138	7.09812	9.19457	8.85547	9.03208	9.33883	5q23.2	0.365309	8.30867e-13	1.10012e-11
737	Lmnb2	Mus musculus lamin B2 (Lmnb2), mRNA.	5.99794	6.15453	6.17198	6.18246	6.41922	6.30623	6.20104	6.64628	19p13.3	0.69885	4.77454e-54	2.39754e-50
738	Lmx1b	Mus musculus LIM homeobox transcription factor 1 beta (Lmx1b), mRNA.	6.64591	6.7972	6.61434	6.72476	6.72061	6.76904	6.76454	7.07284	9q33.3	0.381917	6.01937e-14	9.6724e-13
739	Loxl4	Putative uncharacterized protein gene:ENSMUSG00000055590	5.3474	5.32254	5.49389	5.55685	5.37784	5.34027	4.90823	5.30167	10q24.2	0.312935	1.27906e-09	9.65474e-09
740	Lpar2	Mus musculus lysophosphatidic acid receptor 2 (Lpar2), mRNA.	5.77761	5.85138	5.96419	5.74409	5.66068	5.90542	5.85957	6.10738	19p13.11	0.46175	2.06253e-20	1.05147e-18
741	Lpcat1	Mus musculus lysophosphatidylcholine acyltransferase 1 (Lpcat1), mRNA.	7.02357	7.13643	7.04138	7.11186	7.98613	7.37605	7.70233	7.50851	5p15.33	0.359104	2.13259e-12	2.60902e-11
742	Lpcat4	Mus musculus lysophosphatidylcholine acyltransferase 4 (Lpcat4), mRNA.	6.30096	6.16237	5.95135	6.20566	8.2095	7.56649	7.40096	6.89206	15q14	0.321981	3.96805e-10	3.25714e-09
743	Lrfn1	Mus musculus leucine rich repeat and fibronectin type III domain containing 1 (Lrfn1), transcript variant 1, mRNA.	7.31327	7.55311	7.1255	7.04009	7.04992	7.10601	7.08967	7.42199	19q13.2	0.378771	1.00126e-13	1.54464e-12
744	Lrfn4	Mus musculus leucine rich repeat and fibronectin type III domain containing 4 (Lrfn4), mRNA.	6.8901	6.93241	6.88903	7.0512	6.72504	6.85591	6.90667	6.95351	11q13.2	0.372523	2.70642e-13	3.86935e-12
745	Lrrc1	Mus musculus leucine rich repeat containing 1 (Lrrc1), transcript variant 1, mRNA.	5.6072	5.34167	5.61492	5.21355	6.00476	5.70113	5.6043	5.62227	6p12.1	0.422547	5.05665e-17	1.4489e-15
746	Lrrc8e	Mus musculus leucine rich repeat containing 8 family, member E (Lrrc8e), mRNA.	5.91741	5.73643	5.67092	5.95603	5.6854	5.7475	5.64604	6.13301	19p13.2	0.391589	1.21676e-14	2.22382e-13
747	Lrrk1	Mus musculus leucine-rich repeat kinase 1 (Lrrk1), mRNA.	6.68143	6.61595	6.60714	6.79839	6.24857	6.45206	6.33499	6.71291	15q26.3	0.333401	8.55632e-11	7.85477e-10
748	Lrrn1	Mus musculus leucine rich repeat protein 1, neuronal (Lrrn1), mRNA.	4.97065	5.33934	5.19956	4.91171	4.9659	5.23859	4.97379	5.10173	3p26.2	0.309304	2.02374e-09	1.47814e-08
749	Lsm14a	Mus musculus LSM14 homolog A (SCD6, S. cerevisiae) (Lsm14a), mRNA.	9.03215	8.91076	9.03622	9.16496	9.64959	9.41021	9.37921	9.25116	19q13.11	0.378168	1.10312e-13	1.68496e-12
750	Lsm7	Mus musculus LSM7 homolog, U6 small nuclear RNA associated (S. cerevisiae) (Lsm7), mRNA.	7.86275	7.61512	7.78301	7.9378	9.50495	8.52144	9.51949	8.56091	19p13.3	0.407653	7.59335e-16	1.81356e-14
751	Ltb	Mus musculus lymphotoxin B (Ltb), mRNA.	6.37696	6.35206	6.42839	6.35004	6.39435	6.33277	6.00916	6.0696	6p21.33	0.3647	9.12196e-13	1.19676e-11
752	Lypd1	Mus musculus Ly6/Plaur domain containing 1 (Lypd1), mRNA.	6.79452	6.81223	6.72079	6.63218	6.60611	6.61563	6.45119	6.54126	2q21.2	0.339315	3.76965e-11	3.6756e-10
753	Lypd6	Mus musculus LY6/PLAUR domain containing 6 (Lypd6), mRNA.	5.33671	5.45828	5.40229	5.60255	5.12292	5.25953	5.16584	5.58578	2q23.2	0.325223	2.58384e-10	2.18891e-09
754	Lypd6b	Mus musculus LY6/PLAUR domain containing 6B (Lypd6b), mRNA.	5.27907	5.43961	5.10074	5.23896	5.23635	5.17401	5.21567	5.20844	2q23.2	0.339961	3.44274e-11	3.37815e-10
755	Lzts2	Mus musculus leucine zipper, putative tumor suppressor 2 (Lzts2), transcript variant 1, mRNA.	6.67604	6.82849	6.73327	6.73602	6.62803	6.78587	6.63224	6.93183	10q24.31	0.523476	1.01727e-26	1.69456e-24
756	Mad2l1	Mus musculus MAD2 mitotic arrest deficient-like 1 (yeast) (Mad2l1), mRNA.	8.23279	7.94418	7.10709	7.36549	10.7405	10.339	10.7455	10.8137	4q27	0.402719	1.8089e-15	3.98833e-14
757	Madd	Mus musculus MAP-kinase activating death domain (Madd), mRNA.	6.45728	6.52742	6.41065	6.5455	6.41218	6.071	6.25136	6.39677	11p11.2	0.372257	2.8221e-13	4.01449e-12
758	Maea	Mus musculus macrophage erythroblast attacher (Maea), mRNA.	7.56734	6.9914	7.26967	7.56314	7.97354	7.64518	7.96963	7.42769	4p16.3	0.310441	1.75419e-09	1.29539e-08
759	Maged1	Mus musculus melanoma antigen, family D, 1 (Maged1), mRNA.	8.74544	8.24185	8.69933	9.11665	9.5968	9.12041	9.23735	8.91467	Xp11.22	0.40603	1.0118e-15	2.3522e-14
760	Mal2	Mus musculus mal, T-cell differentiation protein 2 (Mal2), mRNA.	10.3939	10.498	10.0572	10.5661	7.13516	7.36046	7.16172	7.87255	8q24.12	0.415118	1.98628e-16	5.14792e-15
761	Maml1	Mus musculus mastermind like 1 (Drosophila) (Maml1), mRNA.	6.50637	6.52953	6.52925	6.56943	6.4024	6.54378	6.44814	6.50417	5q35.3	0.355633	3.58138e-12	4.22405e-11
762	Mamld1	Mus musculus mastermind-like domain containing 1 (Mamld1), mRNA.	6.8585	6.63034	6.55718	6.68491	6.58506	6.63548	6.61994	6.84635	Xq28	0.392961	9.65667e-15	1.79596e-13
763	Man2b1	Mus musculus mannosidase 2, alpha B1 (Man2b1), mRNA.	7.87494	7.93371	7.97551	8.2881	8.14838	7.92634	8.31347	7.50338	19p13.13	0.441495	1.31911e-18	5.03719e-17
764	Map2k2	Mus musculus mitogen-activated protein kinase kinase 2 (Map2k2), mRNA.	6.98808	7.06767	7.18828	7.76242	7.37718	6.86793	7.0421	7.03676	19p13.3	0.473348	1.67816e-21	1.07692e-19
765	Map2k7	Mus musculus mitogen-activated protein kinase kinase 7 (Map2k7), transcript variant 1, mRNA.	7.58296	7.91205	7.76595	8.02471	7.74725	7.70958	7.5021	7.54772	19p13.2	0.399829	2.98764e-15	6.29693e-14
766	Map3k10	Mus musculus mitogen-activated protein kinase kinase kinase 10 (Map3k10), mRNA.	6.89227	6.81839	6.98034	6.95361	6.89786	6.76682	6.59158	6.6512	19q13.2	0.331364	1.13029e-10	1.01807e-09
767	Map4k4	Mus musculus mitogen-activated protein kinase kinase kinase kinase 4 (Map4k4), mRNA.	6.68227	7.19191	7.38871	7.08471	7.92582	7.99614	7.76437	7.44764	2q11.2	0.347342	1.20459e-11	1.28221e-10
768	Mapk13	Mus musculus mitogen-activated protein kinase 13 (Mapk13), mRNA.	6.78693	6.66164	6.58569	6.63512	6.5722	6.58602	6.67443	6.75754	6p21.31	0.400834	2.51067e-15	5.35911e-14
769	Mapk7	Mus musculus mitogen-activated protein kinase 7 (Mapk7), mRNA.	7.3481	7.45312	7.27319	7.40811	7.24825	7.42852	7.15452	7.38349	17p11.2	0.369977	4.03366e-13	5.57605e-12
770	Mapre1	Mus musculus microtubule-associated protein, RP/EB family, member 1 (Mapre1), mRNA.	8.05331	7.83485	8.00168	7.94444	9.20044	8.75163	9.18644	9.00146	20q11.21	0.457541	5.00714e-20	2.40606e-18
771	Marcks	Mus musculus myristoylated alanine rich protein kinase C substrate (Marcks), mRNA.	7.82657	7.80021	8.26392	7.58497	9.65835	8.99025	9.43779	9.1597	6q21	0.430538	1.11726e-17	3.61374e-16
772	Marcksl1	Mus musculus MARCKS-like 1 (Marcksl1), mRNA.	6.54852	7.1384	6.77684	6.95549	8.79032	8.2704	8.73958	7.61958	1p35.1	0.494356	1.38824e-23	1.26173e-21
773	Mark2	Mus musculus MAP/microtubule affinity-regulating kinase 2 (Mark2), transcript variant 1, mRNA.	7.92116	8.06327	7.86329	8.05808	8.07689	8.3775	8.03563	8.38789	11q13.1	0.484813	1.27725e-22	9.82946e-21
774	Mark4	Mus musculus MAP/microtubule affinity-regulating kinase 4 (Mark4), mRNA.	6.48189	6.47566	6.56489	6.50137	6.41185	6.39282	6.17861	6.36504	19q13.32	0.396032	5.73379e-15	1.1225e-13
775	Mars	Mus musculus methionine-tRNA synthetase (Mars), mRNA.	7.59632	7.50396	7.52285	8.06299	8.01275	7.93704	7.86856	7.3761	12q13.3	0.388775	1.94789e-14	3.43506e-13
776	Marveld1	Mus musculus MARVEL (membrane-associating) domain containing 1, mRNA (cDNA clone MGC:62793 IMAGE:6475446), complete cds.	7.88769	7.80795	7.6282	7.79749	7.35047	7.73966	7.51741	7.58352	10q24.2	0.310772	1.68251e-09	1.24521e-08
777	Maz	Mus musculus MYC-associated zinc finger protein (purine-binding transcription factor) (Maz), mRNA.	7.23026	7.16463	7.13813	7.32432	7.47988	7.16225	7.42725	7.53343	16p11.2	0.334642	7.21471e-11	6.69328e-10
778	Mbd3	Mus musculus methyl-CpG binding domain protein 3 (Mbd3), mRNA.	6.75906	6.84706	6.69314	7.1714	7.42385	7.16572	7.32829	7.07264	19p13.3	0.355112	3.8687e-12	4.52836e-11
779	Mbd6	Mus musculus methyl-CpG binding domain protein 6 (Mbd6), mRNA.	6.35261	6.42845	5.96586	6.5271	6.44938	6.20365	6.32323	6.51982	12q13.3	0.361491	1.48744e-12	1.87786e-11
780	Mboat7	Mus musculus membrane bound O-acyltransferase domain containing 7 (Mboat7), mRNA.	6.31549	5.84248	6.19333	6.17989	5.58257	5.52135	5.58584	5.77156	19q13.42	0.348626	1.00057e-11	1.08635e-10
781	Mcm10	Mus musculus minichromosome maintenance deficient 10 (S. cerevisiae) (Mcm10), mRNA.	7.59346	6.76536	6.73668	7.03425	7.4974	7.27208	7.5576	7.27188	10p13	0.380431	7.66038e-14	1.2068e-12
782	Mcm2	Mus musculus minichromosome maintenance deficient 2 mitotin (S. cerevisiae) (Mcm2), mRNA.	6.83185	6.55067	6.67628	6.67332	8.53278	7.88442	8.10366	7.87462	3q21.3	0.354812	4.04471e-12	4.72063e-11
783	Mcm3	Mus musculus minichromosome maintenance deficient 3 (S. cerevisiae) (Mcm3), mRNA.	6.005	6.19736	6.10089	5.96096	8.16678	7.74293	7.80686	7.30957	6p12.2	0.363883	1.0336e-12	1.34375e-11
784	Mcm4	Mus musculus minichromosome maintenance deficient 4 homolog (S. cerevisiae) (Mcm4), mRNA.	6.38808	6.22267	6.33961	6.13618	8.85972	8.50938	8.5593	8.55736	8q11.21	0.406112	9.97345e-16	2.32668e-14
785	Mcm6	Mus musculus minichromosome maintenance deficient 6 (MIS5 homolog, S. pombe) (S. cerevisiae) (Mcm6), mRNA.	6.24848	6.04202	5.81889	5.29674	10.1257	9.78969	10.12	9.95719	2q21.3	0.346225	1.41462e-11	1.48531e-10
786	Mcm7	Mus musculus minichromosome maintenance deficient 7 (S. cerevisiae) (Mcm7), mRNA.	6.28772	6.34508	6.14644	6.44088	8.39765	7.76993	8.07796	7.56227	7q22.1	0.305796	3.13428e-09	2.21283e-08
787	Mcoln3	Mus musculus mucolipin 3 (Mcoln3), mRNA.	4.77145	5.10358	5.17507	4.99289	4.90276	4.92036	5.08823	5.42318	1p22.3	0.31961	5.41346e-10	4.36335e-09
788	Mcrs1	Mus musculus microspherule protein 1 (Mcrs1), mRNA.	5.78722	6.17282	5.98241	5.94455	6.28388	5.6962	6.2125	5.94435	12q13.12	0.480194	3.64767e-22	2.59813e-20
789	Mdfi	Mus musculus MyoD family inhibitor (Mdfi), transcript variant 1, mRNA.	6.98376	7.0831	6.92673	6.93096	6.76011	6.7579	6.83406	7.14883	6p21.1	0.425907	2.69282e-17	8.08489e-16
790	Med10	Mus musculus mediator of RNA polymerase II transcription, subunit 10 homolog (NUT2, S. cerevisiae) (Med10), mRNA.	7.95857	7.34327	7.61692	7.77737	8.36336	8.02294	8.40484	8.03577	5p15.31	0.380275	7.85627e-14	1.23475e-12
791	Med12	Mus musculus mediator of RNA polymerase II transcription, subunit 12 homolog (yeast) (Med12), mRNA.	7.75731	7.4996	7.75559	7.95161	8.12539	8.17893	7.96917	7.96188	Xq13.1	0.347179	1.2331e-11	1.30978e-10
792	Med15	Mus musculus mediator complex subunit 15 (Med15), transcript variant 1, mRNA.	6.86185	6.757	6.60632	7.15753	7.30323	6.88417	6.91788	6.76218	22q11.21	0.478128	5.8015e-22	3.95013e-20
793	Med16	Mus musculus mediator complex subunit 16 (Med16), mRNA.	6.48895	6.53368	6.50683	6.56669	6.75152	6.65502	6.45883	6.51391	19p13.3	0.366716	6.69108e-13	8.98376e-12
794	Med22	Mus musculus mediator complex subunit 22 (Med22), transcript variant 1, mRNA.	6.4195	6.76351	6.45958	6.74635	6.49501	6.69523	6.50003	6.75535	9q34.2	0.477175	7.18e-22	4.83951e-20
795	Med25	Mus musculus mediator of RNA polymerase II transcription, subunit 25 homolog (yeast) (Med25), mRNA.	6.73048	6.75817	6.61736	6.65327	7.06823	6.91167	6.71215	6.74806	19q13.33	0.39477	7.10834e-15	1.36109e-13
796	Med26	Mus musculus mediator complex subunit 26 (Med26), mRNA.	6.86101	6.79171	6.80419	6.68038	7.08332	7.00146	6.94445	6.86624	19p13.11	0.360518	1.72323e-12	2.15254e-11
797	Melk	Mus musculus maternal embryonic leucine zipper kinase (Melk), mRNA.	5.39091	5.5877	5.14426	5.55479	7.5183	6.76617	7.43455	7.26873	9p13.2	0.355529	3.63704e-12	4.28466e-11
798	Metrnl	Mus musculus meteorin, glial cell differentiation regulator-like (Metrnl), mRNA.	5.59686	5.89145	5.86924	5.7647	5.74319	5.86259	5.853	5.87806	17q25.3	0.385258	3.4858e-14	5.86397e-13
799	Mettl9	Mus musculus methyltransferase like 9 (Mettl9), mRNA.	8.78305	8.37793	8.43178	8.36132	8.18093	8.28223	8.06033	8.1143	16p12.2	0.380474	7.60701e-14	1.19933e-12
800	Mex3a	Mus musculus mex3 homolog A (C. elegans) (Mex3a), mRNA.	6.65558	6.32657	6.39967	6.55156	7.08121	6.8655	6.66631	6.2688	1q22	0.406414	9.45432e-16	2.21378e-14
801	Mex3d	Mus musculus mex3 homolog D (C. elegans) (Mex3d), mRNA.	7.20485	7.4568	7.12558	7.09195	7.25361	7.28111	7.29096	7.51318	19p13.3	0.381816	6.11886e-14	9.82441e-13
802	Mfap2	Mus musculus microfibrillar-associated protein 2 (Mfap2), mRNA.	7.12287	7.25398	7.04045	7.16731	7.2299	7.21697	7.15434	7.50939	1p36.13	0.383492	4.65619e-14	7.66592e-13
803	Mff	Mus musculus mitochondrial fission factor (Mff), nuclear gene encoding mitochondrial protein, mRNA.	8.64933	8.69301	8.83553	8.55424	8.67479	8.94258	8.76678	9.10512	2q36.3	0.342135	2.5343e-11	2.55285e-10
804	Mfsd10	Mus musculus major facilitator superfamily domain containing 10 (Mfsd10), mRNA.	6.39227	6.60503	6.45181	6.55727	6.93584	6.63104	6.71429	6.88404	4p16.3	0.5944	9.18034e-36	9.70507e-33
805	Mfsd5	Mus musculus major facilitator superfamily domain containing 5 (Mfsd5), mRNA.	7.35594	7.33583	6.96022	7.56959	7.73561	7.55375	7.53494	7.10117	12q13.13	0.409848	5.13616e-16	1.25811e-14
806	Mfsd6	Mus musculus major facilitator superfamily domain containing 6 (Mfsd6), transcript variant 1, mRNA.	7.14702	6.57476	7.17215	6.72321	6.9437	6.59237	6.57063	6.74946	2q32.2	0.337419	4.91174e-11	4.68235e-10
807	Mgat4a	Mus musculus mannoside acetylglucosaminyltransferase 4, isoenzyme A (Mgat4a), mRNA.	5.08135	4.63319	5.47622	4.03716	5.44505	5.34366	5.61531	4.87695	2q11.2	0.320406	4.87896e-10	3.95955e-09
808	Mical1	Mus musculus microtubule associated monoxygenase, calponin and LIM domain containing 1 (Mical1), mRNA.	6.32066	6.54759	6.53511	6.55984	6.44431	6.42293	6.6064	6.54028	6q21	0.373418	2.34999e-13	3.39582e-12
809	Micall1	Mus musculus microtubule associated monoxygenase, calponin and LIM domain containing -like 1 (Micall1), mRNA.	6.5483	6.55778	6.39585	6.44764	6.54434	6.63222	6.39794	6.75502	22q13.1	0.387073	2.58378e-14	4.4395e-13
810	Micall2	Mus musculus MICAL-like 2 (Micall2), mRNA.	5.76468	5.99994	5.90024	5.7348	5.64508	5.8646	5.80644	6.00951	7p22.3	0.328786	1.60293e-10	1.40535e-09
811	Mid1ip1	Mus musculus Mid1 interacting protein 1 (gastrulation specific G12-like (zebrafish)) (Mid1ip1), mRNA.	7.86355	8.04517	8.23336	8.34095	7.83237	7.54473	7.61487	7.65105	Xp11.4	0.31867	6.11853e-10	4.90214e-09
812	Midn	Mus musculus midnolin (Midn), mRNA.	7.08889	6.71275	6.68604	7.01351	6.71109	6.84612	6.72254	6.45559	19p13.3	0.424459	3.53609e-17	1.04296e-15
813	Mier2	Mus musculus mesoderm induction early response 1, family member 2 (Mier2), mRNA.	6.12476	6.034	6.1335	6.07309	6.06187	6.09295	6.05992	6.35915	19p13.3	0.533948	6.36859e-28	1.3325e-25
814	Mink1	Mus musculus misshapen-like kinase 1 (zebrafish) (Mink1), transcript variant 3, mRNA.	7.55006	7.4091	7.47836	7.5919	7.89562	7.51658	7.44904	7.37413	17p13.2	0.379158	9.4074e-14	1.45913e-12
815	Mki67	Mus musculus antigen identified by monoclonal antibody Ki 67 (Mki67), mRNA.	6.25483	5.70992	6.46326	5.44178	9.89864	9.80595	9.8576	9.96868	10q26.2	0.471378	2.58748e-21	1.57491e-19
816	Mkks	Mus musculus McKusick-Kaufman syndrome protein (Mkks), transcript variant 1, mRNA.	8.03841	7.51261	7.87404	7.56411	7.47264	7.37991	7.59417	7.76201	20p12.2	0.371771	3.04615e-13	4.29368e-12
817	Mllt1	Mus musculus myeloid/lymphoid or mixed-lineage leukemia (trithorax homolog, Drosophila); translocated to, 1 (Mllt1), mRNA.	6.37852	6.60836	6.42535	6.33259	6.5183	6.81005	6.31747	6.77092	19p13.3	0.416618	1.51096e-16	3.97239e-15
818	Mmd	Mus musculus monocyte to macrophage differentiation-associated (Mmd), mRNA.	8.91585	8.61528	9.67095	9.38632	7.49489	7.60373	7.61638	7.6303	17q22	0.334916	6.94715e-11	6.46619e-10
819	Mmp10	Mus musculus matrix metallopeptidase 10 (Mmp10), mRNA.	6.37568	6.43866	6.54242	6.45579	6.06522	6.11006	6.35918	6.50145	11q22.2	0.347639	1.15395e-11	1.23223e-10
820	Mmp11	Mus musculus matrix metallopeptidase 11 (Mmp11), mRNA.	5.89828	6.22984	5.95593	5.95671	5.86438	5.83949	5.97717	6.0714	22q11.23	0.48788	6.30732e-23	5.06755e-21
821	Mmp14	Mus musculus matrix metallopeptidase 14 (membrane-inserted) (Mmp14), mRNA.	7.30254	6.82439	7.44742	7.36594	7.49448	7.25471	7.44489	6.91374	14q11.2	0.417392	1.31139e-16	3.475e-15
822	Mmp16	Mus musculus matrix metallopeptidase 16 (Mmp16), mRNA.	5.31482	5.36146	5.08895	5.1641	5.11464	5.14405	5.09997	5.22108	8q21.3	0.300945	5.68452e-09	3.86655e-08
823	Mmp9	Mus musculus matrix metallopeptidase 9 (Mmp9), mRNA.	5.655	5.77944	5.96504	5.71592	5.48015	5.73193	5.75401	5.79641	20q13.12	0.338987	3.94668e-11	3.83374e-10
824	Mms19	Mus musculus MMS19 (MET18 S. cerevisiae) (Mms19), mRNA.	7.08482	7.13169	7.17811	7.39836	7.54562	7.39966	7.35098	6.90716	10q24.1	0.371984	2.94557e-13	4.15775e-12
825	Mnt	Mus musculus max binding protein (Mnt), mRNA.	7.21257	7.56559	7.27703	7.40876	7.35722	7.3366	7.24988	7.49612	17p13.3	0.429318	1.41055e-17	4.44776e-16
826	Mnx1	Mus musculus motor neuron and pancreas homeobox 1 (Mnx1), mRNA.	4.97903	5.04585	4.59395	4.78117	4.50499	4.60201	4.55581	4.35797	7q36.3	0.375464	1.6992e-13	2.53003e-12
827	Morn3	Mus musculus MORN repeat containing 3 (Morn3), mRNA.	6.34494	6.3016	6.44048	6.3592	5.95985	6.15902	5.9866	6.55886	12q24.31	0.301452	5.34469e-09	3.64404e-08
828	Mpv17	Mus musculus Mpv17 transgene, kidney disease mutant (Mpv17), mRNA.	8.51874	8.2654	8.35295	9.07378	8.70886	8.59542	8.54851	7.93112	2p23.3	0.344786	1.73841e-11	1.79618e-10
829	Mpzl1	Mus musculus myelin protein zero-like 1 (Mpzl1), transcript variant 1, mRNA.	6.60823	6.31518	6.34136	6.46232	7.98038	8.16172	8.12653	7.40943	1q24.2	0.517702	4.50016e-26	6.36551e-24
830	Mrc2	Mus musculus mannose receptor, C type 2 (Mrc2), mRNA.	6.26361	6.45716	5.96233	6.23945	6.06806	6.13556	6.17096	6.18161	17q23.2	0.302836	4.51297e-09	3.10969e-08
831	Mrpl9	Mus musculus mitochondrial ribosomal protein L9 (Mrpl9), nuclear gene encoding mitochondrial protein, mRNA.	7.38818	7.7487	7.54411	7.74877	8.6574	8.25522	8.80876	8.11319	1q21.3	0.308247	2.31038e-09	1.6735e-08
832	Msh2	Mus musculus mutS homolog 2 (E. coli) (Msh2), mRNA.	7.05425	6.7523	6.81271	6.8344	8.73558	8.32419	8.53643	8.51432	2p21-p16.3	0.318351	6.37731e-10	5.09525e-09
833	Msi2	Mus musculus Musashi homolog 2 (Drosophila) (Msi2), mRNA.	7.79185	7.71179	7.70466	7.6966	8.3486	8.41623	8.24676	8.06179	17q22	0.337717	4.71255e-11	4.50316e-10
834	Msl1	Mus musculus male-specific lethal 1 homolog (Drosophila) (Msl1), mRNA.	8.94423	8.78194	8.8246	8.78305	8.76042	8.72603	8.73819	8.59985	17q21.1	0.35347	4.93147e-12	5.66667e-11
835	Mta3	Mus musculus metastasis associated 3 (Mta3), mRNA.	6.93963	7.00515	7.16168	6.96568	7.17674	7.48772	7.17508	7.00277	2p21	0.380196	7.95654e-14	1.24855e-12
836	Mtbp	Mus musculus Mdm2, transformed 3T3 cell double minute p53 binding protein (Mtbp), mRNA.	5.8359	5.63433	6.05918	5.7507	7.68452	7.91711	7.59248	7.04437	8q24.12	0.343982	1.94955e-11	1.99687e-10
837	Mtf2	Mus musculus metal response element binding transcription factor 2 (Mtf2), mRNA.	8.95249	8.7207	8.83348	8.58201	10.0776	9.72389	9.92718	9.97223	1p22.1	0.306648	2.82002e-09	2.0079e-08
838	Mthfd1l	Mus musculus methylenetetrahydrofolate dehydrogenase (NADP+ dependent) 1-like (Mthfd1l), mRNA.	6.79732	6.31102	6.57476	6.41483	9.01755	8.99924	8.93179	8.58425	6q25.1	0.397412	4.52885e-15	9.0604e-14
839	Mthfd2	Mus musculus methylenetetrahydrofolate dehydrogenase (NAD+ dependent), methenyltetrahydrofolate cyclohydrolase (Mthfd2), nuclear gene encoding mitochondrial protein, mRNA.	6.98308	6.17055	6.11401	6.30516	8.50936	9.42475	8.61183	8.22523	2p13.1	0.313147	1.24506e-09	9.42289e-09
840	Mtmr2	Mus musculus myotubularin related protein 2 (Mtmr2), transcript variant 2, transcribed RNA.	7.98906	7.85914	8.13853	7.79788	8.27932	8.25064	8.16579	8.32095	11q21	0.390888	1.36854e-14	2.47868e-13
841	Myadm	Mus musculus myeloid-associated differentiation marker (Myadm), transcript variant 2, mRNA.	7.7272	7.74682	7.97118	7.46274	8.56862	9.01085	8.62681	9.05756	19q13.42	0.306105	3.01665e-09	2.14107e-08
842	Mybl2	Mus musculus myeloblastosis oncogene-like 2 (Mybl2), mRNA.	6.05785	6.06982	6.2052	6.24106	7.60469	7.23491	7.54094	7.39655	20q13.12	0.457745	4.79807e-20	2.32227e-18
843	Mylk2	Mus musculus myosin, light polypeptide kinase 2, skeletal muscle (Mylk2), mRNA.	5.62631	5.79136	5.71546	5.70856	5.36882	5.78361	5.42362	5.65855	20q11.21	0.391203	1.29823e-14	2.36198e-13
844	Myo19	Mus musculus myosin XIX, mRNA (cDNA clone MGC:7331 IMAGE:3486558), complete cds.	7.144	7.10882	7.30702	7.04828	7.82178	7.62701	7.71118	7.71625	17q12	0.351578	6.50994e-12	7.30904e-11
845	Myo1g	Mus musculus myosin IG (Myo1g), mRNA.	6.52694	6.792	6.70962	6.6769	6.69314	6.65134	6.7219	6.82526	7p13	0.313044	1.26144e-09	9.52713e-09
846	Myo9b	Mus musculus myosin IXb (Myo9b), transcript variant 1, mRNA.	7.16083	7.11068	7.21532	7.257	7.54406	7.27302	7.45888	7.48304	19p13.11	0.389035	1.86542e-14	3.30705e-13
847	Nacc1	Mus musculus nucleus accumbens associated 1, BEN and BTB (POZ) domain containing (Nacc1), mRNA.	7.19088	7.26493	7.4582	7.55731	8.30546	7.67411	7.96108	7.57742	19p13.13	0.630968	2.26519e-41	6.49981e-38
848	Nap1l1	Mus musculus nucleosome assembly protein 1-like 1 (Nap1l1), transcript variant 1, mRNA.	8.94858	8.79242	8.83096	9.02234	11.3593	10.9275	11.196	11.1259	12q21.2	0.427301	2.0692e-17	6.36477e-16
849	Nat10	Mus musculus N-acetyltransferase 10 (Nat10), mRNA.	6.94329	7.21064	6.92005	7.07239	9.16403	8.67793	8.78259	8.16334	11p13	0.380294	7.83245e-14	1.23197e-12
850	Nat8l	Mus musculus N-acetyltransferase 8-like (Nat8l), mRNA.	6.38225	6.159	6.08314	6.10641	6.05358	6.06321	5.85835	6.44437	4p16.3	0.366286	7.14969e-13	9.56116e-12
851	Nbeal2	Mus musculus neurobeachin-like 2, mRNA (cDNA clone MGC:189784 IMAGE:9007284), complete cds.	6.6344	7.01429	6.61621	6.81051	6.85506	6.77131	6.91081	6.92355	3p21.31	0.495914	9.60066e-24	8.92773e-22
852	Ncapd2	Mus musculus non-SMC condensin I complex, subunit D2 (Ncapd2), mRNA.	6.41522	6.5084	6.52753	6.50729	7.88556	7.54648	7.62483	7.50074	12p13.31	0.462574	1.7311e-20	8.96158e-19
853	Ncapg	Mus musculus non-SMC condensin I complex, subunit G (Ncapg), mRNA.	6.44918	5.13403	4.90299	4.82487	9.59826	8.88058	9.6525	9.51495	4p15.31	0.356555	3.12217e-12	3.72178e-11
854	Ncaph	Mus musculus non-SMC condensin I complex, subunit H (Ncaph), mRNA.	5.69466	5.62937	5.59966	5.53623	8.58841	8.21513	8.64118	8.17283	2q11.2	0.414867	2.07874e-16	5.3737e-15
855	Ncbp2	Mus musculus nuclear cap binding protein subunit 2 (Ncbp2), mRNA.	8.0423	7.66894	8.11313	8.15265	9.09764	8.7866	8.64683	8.69308	3q29	0.444546	7.17745e-19	2.86044e-17
856	Ncdn	Mus musculus neurochondrin (Ncdn), mRNA.	5.98019	6.16394	6.35884	6.4277	7.10725	6.58888	6.75511	6.4911	1p34.3	0.392745	1.00148e-14	1.85741e-13
857	Nck2	Mus musculus non-catalytic region of tyrosine kinase adaptor protein 2 (Nck2), mRNA.	6.02817	5.49421	5.74375	5.49925	6.63616	6.23649	6.40779	6.43133	2q12.2	0.44624	5.10515e-19	2.09269e-17
858	Ncl	Mus musculus nucleolin (Ncl), mRNA.	6.21915	6.334	6.52014	6.64743	7.26979	6.77324	7.16393	7.30234	2q37.1	0.362659	1.24582e-12	1.60359e-11
859	Ncln	Mus musculus nicalin homolog (zebrafish) (Ncln), mRNA.	6.30943	6.46081	6.36081	6.68493	6.80051	6.45674	6.37748	6.52054	19p13.3	0.357062	2.89504e-12	3.47578e-11
860	Ncoa5	Mus musculus nuclear receptor coactivator 5 (Ncoa5), mRNA.	6.86046	7.06805	7.02128	6.99533	7.59992	7.27389	7.31741	7.7304	20q13.12	0.493062	1.88353e-23	1.6449e-21
861	Ncoa6	Mus musculus nuclear receptor coactivator 6 (Ncoa6), mRNA.	7.58827	7.68188	7.90754	7.78598	8.19939	8.02153	8.08569	7.76601	20q11.22	0.340897	3.01839e-11	2.98216e-10
862	Ncor2	Mus musculus nuclear receptor co-repressor 2 (Ncor2), mRNA.	7.08623	7.24359	7.01828	7.30806	7.24413	7.30461	7.20736	7.45194	12q24.31	0.451674	1.68959e-19	7.44234e-18
863	Ndc80	Mus musculus NDC80 homolog, kinetochore complex component (S. cerevisiae) (Ndc80), mRNA.	5.68053	6.33267	5.48733	5.92007	8.90742	8.6353	8.77976	9.08195	18p11.32	0.321446	4.25725e-10	3.48173e-09
864	Ndrg3	Mus musculus N-myc downstream regulated gene 3 (Ndrg3), mRNA.	8.22796	8.45125	8.31624	8.58588	9.13797	8.82627	9.06798	8.5564	20q11.23	0.457302	5.26409e-20	2.51749e-18
865	Nek2	Mus musculus NIMA (never in mitosis gene a)-related expressed kinase 2 (Nek2), mRNA.	6.56979	6.10944	6.0988	6.40125	8.36998	7.50872	8.24305	7.86958	1q32.3	0.394834	7.03203e-15	1.34776e-13
866	Neurl3	Mus musculus neuralized homolog 3 homolog (Drosophila) (Neurl3), mRNA.	6.62414	6.98259	7.04504	7.08376	6.63192	6.53923	7.09707	6.68214	2q11.2	0.353976	4.57669e-12	5.28622e-11
867	Nf2	Mus musculus neurofibromatosis 2 (Nf2), mRNA.	7.21435	7.00063	7.35076	7.42992	8.03411	7.88088	7.77317	7.6924	22q12.2	0.329726	1.41174e-10	1.24643e-09
868	Nfe2l3	Mus musculus nuclear factor, erythroid derived 2, like 3 (Nfe2l3), mRNA.	7.14868	7.03136	6.83669	7.00967	6.62904	6.47831	6.76258	7.04389	7p15.2	0.373013	2.50534e-13	3.59958e-12
869	Nfya	Mus musculus nuclear transcription factor-Y alpha (Nfya), transcript variant 1, mRNA.	6.78675	6.69785	6.98301	6.91518	7.08024	6.87707	6.9618	6.85546	6p21.1	0.342462	2.41958e-11	2.44342e-10
870	Nhs	Mus musculus Nance-Horan syndrome (human) (Nhs), mRNA.	6.22521	6.45594	6.56278	6.244	6.32454	6.65922	6.461	6.76773	Xp22.2-p22.13	0.303362	4.23134e-09	2.92869e-08
871	Nipa2	Mus musculus non imprinted in Prader-Willi/Angelman syndrome 2 homolog (human) (Nipa2), mRNA.	7.11702	6.45888	6.4971	6.68386	7.01324	7.04225	7.02437	6.92842	15q11.2	0.306309	2.94099e-09	2.09107e-08
872	Nkpd1	Mus musculus NTPase, KAP family P-loop domain containing 1, mRNA (cDNA clone MGC:141635 IMAGE:40088590), complete cds.	6.242	6.28389	6.38568	6.346	6.05275	6.04066	6.21874	6.17592	19q13.32	0.372839	2.57487e-13	3.6942e-12
873	Nkx3-2	Mus musculus NK3 homeobox 2 (Nkx3-2), mRNA.	5.69271	6.10484	5.92255	6.01529	6.00698	6.23823	6.11682	6.29419	4p15.33	0.393321	9.08667e-15	1.69894e-13
874	Nlgn3	Mus musculus neuroligin 3 (Nlgn3), mRNA.	6.42428	6.30692	6.56457	6.38083	6.22531	6.37739	5.93502	6.47762	Xq13.1	0.387922	2.24474e-14	3.91048e-13
875	Nmb	Mus musculus neuromedin B (Nmb), mRNA.	5.4655	5.9323	5.96768	5.91556	5.90283	6.0479	6.09742	5.84394	15q25.2	0.351809	6.29349e-12	7.09378e-11
876	Nono	Mus musculus non-POU-domain-containing, octamer binding protein (Nono), mRNA.	9.27438	8.85828	9.43038	9.41531	10.4256	10.0924	10.2677	10.1462	Xq13.1	0.335062	6.80928e-11	6.35144e-10
877	Nop56	Mus musculus NOP56 ribonucleoprotein homolog (yeast) (Nop56), mRNA.	7.29476	7.62839	7.43453	8.12476	10.3478	10.0322	10.2828	9.56851	20p13	0.356438	3.1773e-12	3.78076e-11
878	Notch1	Mus musculus Notch gene homolog 1 (Drosophila) (Notch1), mRNA.	7.09773	7.26418	7.15017	7.36437	7.11254	6.89036	7.12162	6.96315	9q34.3	0.40676	8.89391e-16	2.09184e-14
879	Npepl1	Mus musculus aminopeptidase-like 1 (Npepl1), mRNA.	6.85522	7.08756	7.15632	7.47266	7.65248	7.03893	7.41352	7.0285	20q13.32	0.361698	1.4415e-12	1.82675e-11
880	Nptx1	Mus musculus neuronal pentraxin 1 (Nptx1), mRNA.	6.44799	5.96884	6.39339	6.50525	6.05655	6.40866	6.5401	6.62289	17q25.3	0.3487	9.89904e-12	1.07535e-10
881	Nptx2	Mus musculus neuronal pentraxin 2 (Nptx2), mRNA.	6.1213	6.50349	6.26006	6.13904	6.06967	6.02535	6.0754	6.49567	7q22.1	0.302578	4.65784e-09	3.20183e-08
882	Nr2c2ap	Mus musculus nuclear receptor 2C2-associated protein (Nr2c2ap), transcript variant 1, mRNA.	6.07351	5.90162	5.7476	6.13101	6.0453	6.00116	5.90558	5.85541	19p13.11	0.368154	5.35637e-13	7.29905e-12
883	Nrf1	Mus musculus nuclear respiratory factor 1 (Nrf1), mRNA.	6.7165	6.76481	7.07526	6.90494	7.39897	7.28968	7.16887	7.10526	7q32.2	0.486261	9.1601e-23	7.1871e-21
884	Nrg3	Mus musculus neuregulin 3 (Nrg3), mRNA.	5.34666	5.49451	5.21232	5.53101	5.24856	5.14071	5.22336	5.22499	10q23.1	0.33088	1.20722e-10	1.08202e-09
885	Nrm	Mus musculus nurim (nuclear envelope membrane protein) (Nrm), mRNA.	6.1039	6.20991	6.20992	6.30179	7.365	6.99047	7.09574	7.02204	6p21.33	0.429333	1.40654e-17	4.4421e-16
886	Nrxn3	Mus musculus neurexin III (Nrxn3), mRNA.	5.57921	5.5896	5.63494	5.62335	5.42464	5.64741	5.48079	5.69119	14q24.3-q31.1	0.302166	4.89866e-09	3.3536e-08
887	Nsd1	Mus musculus nuclear receptor-binding SET-domain protein 1 (Nsd1), mRNA.	9.08225	9.09861	9.11337	8.85833	9.46101	9.43875	9.43569	9.42269	5q35.3	0.368918	4.75724e-13	6.5403e-12
888	Nsmaf	Mus musculus neutral sphingomyelinase (N-SMase) activation associated factor (Nsmaf), mRNA.	7.71552	7.64911	7.92475	7.46795	7.82745	7.56712	7.65554	7.51714	8q12.1	0.334777	7.08171e-11	6.58424e-10
889	Nt5c2	Mus musculus 5'-nucleotidase, cytosolic II (Nt5c2), mRNA.	7.69373	6.93591	6.96896	7.42664	7.83663	8.04851	7.93266	7.14324	10q24.32-q24.33	0.312873	1.28923e-09	9.72053e-09
890	Nt5dc2	Mus musculus 5'-nucleotidase domain containing 2 (Nt5dc2), mRNA.	6.09784	6.42613	5.90793	6.5755	9.81955	9.132	9.53012	7.9375	3p21.1	0.403276	1.64112e-15	3.64238e-14
891	Ntm	Mus musculus neurotrimin (Ntm), mRNA.	6.06775	6.15791	6.0035	6.30917	5.34725	5.34038	5.30729	5.57576	11q25	0.304883	3.5089e-09	2.45831e-08
892	Ntng2	Mus musculus netrin G2 (Ntng2), transcript variant b, mRNA.	6.35041	6.28942	6.47927	6.28237	6.13485	6.27178	6.05889	6.10154	9q34.13	0.315683	9.00141e-10	6.98618e-09
893	Nudt1	Mus musculus nudix (nucleoside diphosphate linked moiety X)-type motif 1 (Nudt1), mRNA.	7.96072	7.60868	7.74425	8.26188	8.50966	7.78888	8.33301	8.00545	7p22.3	0.330694	1.23814e-10	1.10727e-09
894	Nudt17	Mus musculus nudix (nucleoside diphosphate linked moiety X)-type motif 17, mRNA (cDNA clone MGC:144415 IMAGE:40101853), complete cds.	6.56157	6.46166	6.38389	6.33291	6.4058	6.3968	6.33988	6.5259	1q21.1	0.321054	4.48223e-10	3.64938e-09
895	Nuf2	Mus musculus NUF2, NDC80 kinetochore complex component, homolog (S. cerevisiae) (Nuf2), mRNA.	5.84522	4.98836	5.21683	5.18178	8.74702	8.18462	8.87607	8.57431	1q23.3	0.363295	1.1307e-12	1.46053e-11
896	Nup188	Mus musculus nucleoporin 188 (Nup188), mRNA.	6.81944	6.78869	6.89715	6.89585	8.22865	7.58451	7.79764	7.59073	9q34.11	0.328782	1.60382e-10	1.40551e-09
897	Nup205	Mus musculus nucleoporin 205 (Nup205), mRNA.	6.77629	6.82455	7.09234	6.6647	9.22528	8.92016	9.22483	9.06315	7q33	0.368888	4.77955e-13	6.56648e-12
898	Nup210	Mus musculus nucleoporin 210 (Nup210), mRNA.	6.84978	6.75125	6.90867	7.00139	8.034	7.69862	7.70263	7.27731	3p25.1	0.361925	1.39277e-12	1.7762e-11
899	Nup43	Mus musculus nucleoporin 43 (Nup43), mRNA.	7.57653	7.49812	7.82264	7.33914	9.94638	9.57951	9.77388	10.0073	6q25.1	0.317365	7.24652e-10	5.70798e-09
900	Nup62	Mus musculus nucleoporin 62 (Nup62), mRNA.	7.83123	8.22292	8.10122	8.19915	10.0458	9.13254	9.59722	9.39846	19q13.33	0.469144	4.21322e-21	2.48902e-19
901	Nup93	Mus musculus nucleoporin 93 (Nup93), mRNA.	7.15189	7.00725	7.25634	6.97105	8.90504	8.60127	8.49667	8.17109	16q13	0.336164	5.84655e-11	5.51332e-10
902	Nusap1	Mus musculus nucleolar and spindle associated protein 1 (Nusap1), transcript variant 1, mRNA.	6.04848	5.61045	5.76126	5.72657	8.55524	7.84766	8.27218	8.70252	15q15.1	0.33942	3.7146e-11	3.62719e-10
903	Nvl	Mus musculus nuclear VCP-like (Nvl), mRNA.	7.91967	7.76853	7.99122	7.77865	9.03421	8.95632	9.07272	8.86126	1q42.11	0.401348	2.29635e-15	4.99724e-14
904	Nxph4	Mus musculus neurexophilin 4 (Nxph4), mRNA.	6.17484	6.11645	6.17215	6.15567	6.15011	6.24772	6.30147	6.62332	12q13.3	0.443337	9.14226e-19	3.54501e-17
905	Nxt1	Mus musculus NTF2-related export protein 1 (Nxt1), transcript variant 1, mRNA.	7.30505	7.34682	7.22919	7.24474	7.44444	7.40904	7.57331	7.17181	20p11.21	0.318674	6.11526e-10	4.90148e-09
906	Oaz1	Mus musculus ornithine decarboxylase antizyme 1 (Oaz1), mRNA.	9.30414	8.89071	9.31079	9.86148	9.3833	8.85679	9.33752	8.98731	19p13.3	0.323451	3.26898e-10	2.72904e-09
907	Obscn	Mus musculus obscurin-MLCK mRNA, complete cds.	5.78871	5.63503	5.48921	5.69569	5.58172	5.60349	5.63453	5.53042	1q42.13	0.406951	8.59896e-16	2.02722e-14
908	Oca2	Mus musculus oculocutaneous albinism II (Oca2), mRNA.	5.23145	5.37011	5.20039	5.36428	4.99973	5.17208	5.16953	5.61322	15q12-q13.1	0.400962	2.4558e-15	5.26984e-14
909	Ola1	Mus musculus Obg-like ATPase 1 (Ola1), transcript variant 1, mRNA.	8.42449	8.3873	8.23658	8.16367	9.24853	9.00416	9.0373	9.20115	2q31.1	0.39085	1.3773e-14	2.4923e-13
910	Olfml2b	Mus musculus olfactomedin-like 2B (Olfml2b), mRNA.	6.1815	6.10461	6.06646	6.28557	6.12624	5.85715	5.96717	6.18676	1q23.3	0.315305	9.4483e-10	7.31324e-09
911	Olfml3	Mus musculus olfactomedin-like 3 (Olfml3), mRNA.	6.85649	7.13857	7.09772	7.02638	6.69889	7.17447	7.028	6.66073	1p13.2	0.324148	2.98062e-10	2.49974e-09
912	Orai2	Mus musculus ORAI calcium release-activated calcium modulator 2 (Orai2), mRNA.	6.58402	6.66682	6.27773	6.16733	6.5555	6.34952	6.30078	6.58798	7q22.1	0.399607	3.10469e-15	6.51628e-14
913	Osbp2	Mus musculus oxysterol binding protein 2 (Osbp2), mRNA.	7.28623	7.50007	7.3971	7.253	6.98392	6.98384	6.85852	7.27038	22q12.2	0.406981	8.55254e-16	2.01864e-14
914	Osbpl3	Mus musculus oxysterol binding protein-like 3 (Osbpl3), mRNA.	6.79002	7.25846	6.65784	7.21094	7.51708	7.05461	7.72376	7.80869	7p15.3	0.379281	9.2229e-14	1.43494e-12
915	Otp	Mus musculus orthopedia homolog (Drosophila) (Otp), mRNA.	7.26794	7.3157	7.24423	7.4515	7.22227	7.2564	7.33503	7.32561	5q14.1	0.317572	7.05486e-10	5.57012e-09
916	Otud3	OTU domain containing 3 gene:ENSMUSG00000041161	7.0098	7.04914	6.77316	6.7835	6.54144	6.89105	6.64805	6.86029	1p36.13	0.302924	4.46488e-09	3.07867e-08
917	Otx1	Mus musculus orthodenticle homolog 1 (Drosophila) (Otx1), mRNA.	6.02631	5.90357	5.91915	6.02887	5.83301	5.95889	5.91157	6.39979	2p15	0.330515	1.26866e-10	1.13255e-09
918	Ovol2	Mus musculus ovo-like 2 (Drosophila) (Ovol2), transcript variant A, mRNA.	6.15844	6.38737	6.22367	6.27331	6.11766	6.04728	5.98738	6.34264	20p11.23	0.317963	6.70635e-10	5.32426e-09
919	Oxtr	Mus musculus oxytocin receptor (Oxtr), mRNA.	6.10397	6.12268	5.93862	5.89035	5.94906	5.81832	5.99542	6.4017	3p25.3	0.322202	3.85431e-10	3.16896e-09
920	P2rx4	Mus musculus purinergic receptor P2X, ligand-gated ion channel 4 (P2rx4), mRNA.	8.93538	7.70343	8.14461	8.90159	7.73127	7.68707	8.31005	7.08884	12q24.31	0.350787	7.30814e-12	8.12798e-11
921	P2rx5	Mus musculus purinergic receptor P2X, ligand-gated ion channel, 5 (P2rx5), mRNA.	6.20488	6.50805	5.9226	6.02649	6.12145	6.2813	5.93644	6.30197	17p13.2	0.426649	2.34112e-17	7.11402e-16
922	Pacs1	Mus musculus phosphofurin acidic cluster sorting protein 1 (Pacs1), mRNA.	5.62913	5.67291	5.99367	5.80016	7.03796	6.52855	6.66146	6.7182	11q13.1-q13.2	0.470953	2.8395e-21	1.72309e-19
923	Pacs2	Mus musculus phosphofurin acidic cluster sorting protein 2 (Pacs2), mRNA.	6.77678	6.78982	6.8258	6.8253	7.3655	7.14522	7.19813	7.25889	14q32.33	0.394512	7.42662e-15	1.41394e-13
924	Pacsin1	Mus musculus protein kinase C and casein kinase substrate in neurons 1 (Pacsin1), transcript variant 1, mRNA.	6.29714	6.32247	6.22681	6.50329	6.10002	6.0884	6.15932	6.33548	6p21.31	0.360948	1.61498e-12	2.02614e-11
925	Pafah1b3	Mus musculus platelet-activating factor acetylhydrolase, isoform 1b, subunit 3 (Pafah1b3), mRNA.	6.85267	7.06049	6.86	6.92903	7.23148	7.01939	7.26549	7.18959	19q13.2	0.500917	2.89854e-24	2.97041e-22
926	Pak4	Mus musculus p21 (CDKN1A)-activated kinase 4 (Pak4), mRNA.	6.16685	6.26648	6.21009	6.41727	6.64975	6.21889	6.43245	6.39762	19q13.2	0.52449	7.81027e-27	1.32947e-24
927	Pak6	Mus musculus p21 (CDKN1A)-activated kinase 6 (Pak6), transcript variant 1, mRNA.	6.34327	6.29579	6.10707	6.3415	7.02213	6.45758	6.51704	6.84664	15q15.1	0.390374	1.49176e-14	2.69456e-13
928	Palm	Mus musculus paralemmin (Palm), mRNA.	6.47357	6.34121	6.43642	6.46482	7.35582	7.05225	6.88739	7.32589	19p13.3	0.324172	2.97108e-10	2.49278e-09
929	Papln	Mus musculus papilin, proteoglycan-like sulfated glycoprotein (Papln), mRNA.	6.60854	6.77509	6.64999	6.59846	6.81426	6.72317	6.65102	7.00175	14q24.2	0.366857	6.54684e-13	8.80186e-12
930	Paqr4	Mus musculus progestin and adipoQ receptor family member IV (Paqr4), mRNA.	7.39916	7.5228	7.31673	7.33745	6.91011	7.00829	7.03399	7.2515	16p13.3	0.341226	2.88129e-11	2.86361e-10
931	Paqr8	Mus musculus progestin and adipoQ receptor family member VIII (Paqr8), mRNA.	6.29221	6.2458	6.08958	6.1211	6.14522	6.09495	6.20406	6.09678	6p12.2	0.300162	6.25224e-09	4.21842e-08
932	Parp1	Mus musculus poly (ADP-ribose) polymerase family, member 1 (Parp1), mRNA.	7.81896	7.83212	8.04237	8.08537	9.57936	9.0208	9.21137	9.22906	1q42.12	0.323236	3.36314e-10	2.79834e-09
933	Pbk	Mus musculus PDZ binding kinase (Pbk), mRNA.	5.92108	5.58793	5.23778	5.3559	8.7875	7.89493	8.84045	8.89357	8p21.1	0.306189	2.98534e-09	2.12035e-08
934	Pbx2	Mus musculus pre B-cell leukemia transcription factor 2 (Pbx2), mRNA.	6.52887	6.41902	6.32792	6.60171	7.10576	6.62931	6.81084	6.77509	6p21.32	0.3653	8.31984e-13	1.10087e-11
935	Pcbp4	Mus musculus poly(rC) binding protein 4 (Pcbp4), mRNA.	6.85814	7.14397	6.70352	6.77901	7.07712	6.80954	7.01359	7.0862	3p21.2	0.354385	4.30805e-12	5.00181e-11
936	Pcgf3	Mus musculus polycomb group ring finger 3 (Pcgf3), mRNA.	7.89784	7.82775	7.86736	7.74959	8.10577	8.44403	8.47252	7.98869	4p16.3	0.392206	1.0967e-14	2.02095e-13
937	Pcsk1n	Mus musculus proprotein convertase subtilisin/kexin type 1 inhibitor (Pcsk1n), mRNA.	6.49788	6.46479	6.37442	6.54405	6.26488	6.52074	6.47507	6.58934	Xp11.23	0.308688	2.18635e-09	1.58882e-08
938	Pdcd1	Mus musculus programmed cell death 1 (Pdcd1), mRNA.	6.56072	6.24411	6.42804	6.12655	6.05145	5.9818	6.06218	6.63712	2q37.3	0.327777	1.83607e-10	1.59444e-09
939	Pde4a	Mus musculus phosphodiesterase 4A, cAMP specific (Pde4a), transcript variant 5, mRNA.	6.18398	6.37349	6.25407	6.13528	6.55817	6.53101	6.32505	6.48759	19p13.2	0.393035	9.53581e-15	1.77513e-13
940	Pde7a	Mus musculus phosphodiesterase 7A (Pde7a), transcript variant 2, mRNA.	7.36349	7.65712	7.58559	7.37625	8.31293	8.66394	8.5399	8.6531	8q13.1	0.479605	4.16517e-22	2.9355e-20
941	Pde9a	Mus musculus phosphodiesterase 9A (Pde9a), mRNA.	7.43473	7.3222	7.79769	8.17169	5.84588	6.28095	5.96022	6.06747	21q22.3	0.438593	2.34078e-18	8.51757e-17
942	Pdgfrl	Mus musculus platelet-derived growth factor receptor-like (Pdgfrl), mRNA.	6.47654	6.20401	5.6058	5.7794	5.69657	5.74532	5.81998	5.68287	8p22	0.338471	4.24188e-11	4.09627e-10
943	Pdlim7	Mus musculus PDZ and LIM domain 7 (Pdlim7), transcript variant a, mRNA.	6.5358	6.67421	6.47081	6.73896	6.82187	6.71226	6.62627	6.6967	5q35.3	0.429739	1.30165e-17	4.13686e-16
944	Pdrg1	Mus musculus p53 and DNA damage regulated 1 (Pdrg1), mRNA.	6.83433	6.78402	7.11455	7.03424	7.03459	7.07192	6.96127	6.85593	20q11.21	0.318015	6.66112e-10	5.29398e-09
945	Pdss1	Mus musculus prenyl (solanesyl) diphosphate synthase, subunit 1 (Pdss1), mRNA.	6.3973	6.76778	6.74834	6.24406	9.04364	9.11708	9.0493	8.86291	10p12.1	0.345477	1.57461e-11	1.64129e-10
946	Pdzd7	Mus musculus PDZ domain containing 7, mRNA (cDNA clone MGC:182549 IMAGE:9056443), complete cds.	6.07278	6.2984	6.16289	6.40991	5.97179	6.40159	6.14176	6.29349	10q24.31	0.309046	2.09044e-09	1.52409e-08
947	Peli1	Mus musculus pellino 1 (Peli1), mRNA.	8.20414	7.89148	7.88309	7.73493	7.65656	7.48691	7.68232	7.61	2p14	0.349743	8.50785e-12	9.31781e-11
948	Pfkp	Mus musculus phosphofructokinase, platelet (Pfkp), mRNA.	5.27817	5.25668	6.18571	5.58499	8.68506	8.94589	8.5101	8.4272	10p15.2	0.309329	2.01741e-09	1.47459e-08
949	Pfn1	Mus musculus profilin 1 (Pfn1), mRNA.	9.91046	10.2456	10.0493	11.2564	11.6453	10.4253	10.8376	10.1825	17p13.2	0.321381	4.29363e-10	3.50577e-09
950	Pgf	Mus musculus placental growth factor (Pgf), mRNA.	5.17889	5.95667	5.71362	5.58966	5.49473	5.40297	5.62128	5.65163	14q24.3	0.345824	1.49829e-11	1.56743e-10
951	Phf19	Mus musculus PHD finger protein 19 (Phf19), mRNA.	5.76143	5.9151	5.91855	5.90883	5.72001	5.80955	5.75045	6.09406	9q33.2	0.422456	5.14247e-17	1.4693e-15
952	Phf21a	Mus musculus PHD finger protein 21A (Phf21a), transcript variant 3, mRNA.	7.20494	7.1986	7.27286	7.39198	6.65915	7.04085	6.68181	6.67245	11p11.2	0.463113	1.54328e-20	8.03064e-19
953	Phip	Mus musculus pleckstrin homology domain interacting protein (Phip), mRNA.	9.46625	9.28711	9.47567	8.85766	9.96936	10.0318	9.84685	9.85274	6q14.1	0.357698	2.63256e-12	3.17774e-11
954	Phlda2	Mus musculus pleckstrin homology-like domain, family A, member 2 (Phlda2), mRNA.	6.00739	6.20158	5.94358	6.02613	8.5699	7.27003	7.79005	6.11996	11p15.4	0.300308	6.14186e-09	4.14953e-08
955	Phldb1	Mus musculus pleckstrin homology-like domain, family B, member 1 (Phldb1), mRNA.	6.52002	6.44653	6.32621	6.42602	6.27095	6.31102	6.28271	6.77136	11q23.3	0.361111	1.57551e-12	1.98281e-11
956	Pi4kb	Mus musculus phosphatidylinositol 4-kinase, catalytic, beta polypeptide (Pi4kb), mRNA.	7.04424	7.42866	7.37488	7.81773	7.51659	7.45779	7.418	7.12417	1q21.3	0.455655	7.42162e-20	3.44274e-18
957	Pias3	Mus musculus protein inhibitor of activated STAT 3 (Pias3), transcript variant 1, mRNA.	5.79504	6.08501	5.99889	6.10943	5.64243	5.70837	5.59215	5.68877	1q21.1	0.336156	5.85301e-11	5.51682e-10
958	Pias4	Mus musculus protein inhibitor of activated STAT 4 (Pias4), mRNA.	6.50601	6.64804	6.52652	6.58989	6.61475	6.54647	6.53526	6.54007	19p13.3	0.518512	3.65866e-26	5.40651e-24
959	Pif1	Mus musculus PIF1 5'-to-3' DNA helicase homolog (S. cerevisiae) (Pif1), mRNA.	5.97958	6.45062	6.291	6.20237	6.53821	6.20559	6.32637	6.62044	15q22.31	0.392371	1.06671e-14	1.96929e-13
960	Pigc	Mus musculus phosphatidylinositol glycan anchor biosynthesis, class C (Pigc), transcript variant 1, mRNA.	7.10044	6.81039	7.10335	6.95141	6.53941	6.68468	6.8875	6.23187	1q24.3	0.337092	5.14055e-11	4.89352e-10
961	Pigs	Mus musculus phosphatidylinositol glycan anchor biosynthesis, class S (Pigs), mRNA.	6.87989	6.8381	6.70929	7.11383	7.68381	7.03568	7.39568	6.9929	17q11.2	0.44882	3.02771e-19	1.29393e-17
962	Pigu	Mus musculus phosphatidylinositol glycan anchor biosynthesis, class U (Pigu), mRNA.	7.96124	8.01474	8.00117	8.11846	8.82556	8.6756	8.50122	8.50798	20q11.22	0.382154	5.79163e-14	9.34383e-13
963	Pik3r2	Mus musculus phosphatidylinositol 3-kinase, regulatory subunit, polypeptide 2 (p85 beta) (Pik3r2), mRNA.	7.09277	7.12702	7.02843	7.17228	7.23732	7.29947	7.25022	7.46502	19p13.11	0.531088	1.37046e-27	2.72544e-25
964	Pik3r6	Mus musculus phosphoinositide-3-kinase, regulatory subunit 6 (Pik3r6), transcript variant 1, mRNA.	6.61866	6.62744	6.67587	6.49658	6.40602	6.57651	6.40266	6.69961	17p13.1	0.34004	3.40505e-11	3.34444e-10
965	Pip5k1c	Mus musculus phosphatidylinositol-4-phosphate 5-kinase, type 1 gamma (Pip5k1c), transcript variant 1, mRNA.	6.52244	6.77788	6.65628	6.61856	7.07143	6.73799	6.77997	6.89356	19p13.3	0.620878	9.47404e-40	1.90296e-36
966	Pitx1	Mus musculus paired-like homeodomain transcription factor 1 (Pitx1), mRNA.	5.93596	6.2314	5.71685	5.86971	5.76049	6.10299	6.12915	6.29746	5q31.1	0.513458	1.31852e-25	1.66565e-23
967	Pitx2	Mus musculus paired-like homeodomain transcription factor 2 (Pitx2), transcript variant 2, mRNA.	5.68534	5.85985	5.62692	5.57089	5.35575	5.62263	5.51056	5.61762	4q25	0.302171	4.89564e-09	3.35267e-08
968	Piwil4	Mus musculus piwi-like homolog 4 (Drosophila) (Piwil4), mRNA.	5.3476	5.54421	5.64343	5.46494	5.30187	5.5626	5.62198	5.52284	11q21	0.315273	9.48719e-10	7.34051e-09
969	Pja1	Mus musculus praja1, RING-H2 motif containing (Pja1), transcript variant 1, mRNA.	8.95594	8.87268	8.88612	9.18384	9.19161	8.88867	8.85541	8.88194	Xq13.1	0.319611	5.41262e-10	4.36335e-09
970	Pkdcc	Mus musculus protein kinase domain containing, cytoplasmic (Pkdcc), mRNA.	6.59599	6.47194	6.36393	6.71868	6.41121	6.41518	6.31323	6.09615	2p21	0.384713	3.81237e-14	6.37596e-13
971	Pkia	Mus musculus protein kinase inhibitor, alpha (Pkia), mRNA.	4.93651	4.85203	5.04123	4.52165	4.35667	4.43564	4.72382	4.6257	8q21.13	0.326087	2.30255e-10	1.96637e-09
972	Pkmyt1	Mus musculus protein kinase, membrane associated tyrosine/threonine 1 (Pkmyt1), mRNA.	6.87021	7.0461	6.80771	6.90878	6.94568	6.99538	6.91812	6.98889	16p13.3	0.346515	1.35676e-11	1.42905e-10
973	Pkn1	Mus musculus protein kinase N1 (Pkn1), mRNA.	6.68021	6.7878	6.61253	6.88518	7.06889	6.91978	6.99057	6.87924	19p13.12	0.43509	4.64243e-18	1.6022e-16
974	Pknox1	Mus musculus Pbx/knotted 1 homeobox (Pknox1), transcript variant 2, transcribed RNA.	6.47523	6.35431	6.2597	6.35352	6.47181	6.26152	6.40463	6.27431	21q22.3	0.414571	2.19379e-16	5.6493e-15
975	Plac1	Mus musculus placental specific protein 1 (Plac1), mRNA.	5.16379	5.14709	5.43093	5.40531	4.85403	5.31876	5.30156	5.48122	Xq26.3	0.308616	2.20606e-09	1.60176e-08
976	Plagl2	Mus musculus pleiomorphic adenoma gene-like 2 (Plagl2), mRNA.	7.02526	6.69331	7.03754	6.78984	7.82008	7.50896	7.47376	7.68175	20q11.21	0.438336	2.46179e-18	8.92553e-17
977	Plaur	Mus musculus plasminogen activator, urokinase receptor (Plaur), mRNA.	5.78476	6.0391	6.05733	6.18351	6.20914	6.27916	6.20409	6.29429	19q13.31	0.331293	1.1413e-10	1.02661e-09
978	Plcb3	Mus musculus phospholipase C, beta 3 (Plcb3), mRNA.	6.87577	7.05766	7.24625	7.14317	6.80614	6.88733	6.65223	6.76874	11q13.1	0.466662	7.21128e-21	4.0347e-19
979	Plcd3	Mus musculus phospholipase C, delta 3 (Plcd3), mRNA.	6.62767	6.52325	6.49795	6.50746	6.26939	6.25926	6.48679	6.57479	17q21.31	0.334203	7.66471e-11	7.08483e-10
980	Pld2	Mus musculus phospholipase D2 (Pld2), mRNA.	5.92058	6.29478	6.22067	6.51503	6.4604	5.91563	6.26806	6.21389	17p13.2	0.341903	2.61886e-11	2.63012e-10
981	Pld4	Mus musculus phospholipase D family, member 4 (Pld4), mRNA.	5.89423	5.41699	6.46165	6.00142	6.60264	6.44321	6.63315	5.99382	14q32.33	0.347374	1.199e-11	1.27694e-10
982	Plekhb1	Mus musculus pleckstrin homology domain containing, family B (evectins) member 1 (Plekhb1), mRNA.	6.31995	6.5532	6.36588	6.99866	6.05893	5.80668	5.83913	5.92536	11q13.4	0.412531	3.1734e-16	8.03243e-15
983	Plekhb2	Mus musculus pleckstrin homology domain containing, family B (evectins) member 2 (Plekhb2), mRNA.	6.22017	6.37597	6.31613	6.4118	6.09966	6.23243	6.40633	6.22543	2q21.1	0.317462	7.15547e-10	5.64512e-09
984	Plekhg2	Mus musculus pleckstrin homology domain containing, family G (with RhoGef domain) member 2 (Plekhg2), transcript variant 1, mRNA.	6.19324	6.24479	6.24211	6.3187	6.24281	6.03505	6.0986	6.20871	19q13.2	0.493414	1.73396e-23	1.54793e-21
985	Plekhg4	Mus musculus pleckstrin homology domain containing, family G (with RhoGef domain) member 4 (Plekhg4), mRNA.	6.19723	6.32685	6.20981	6.03882	5.95038	6.3279	5.89689	6.22131	16q22.1	0.384096	4.21815e-14	6.97801e-13
986	Plekhh2	Mus musculus pleckstrin homology domain containing, family H (with MyTH4 domain) member 2 (Plekhh2), mRNA.	5.7481	6.05866	6.07611	6.20324	5.50983	5.53929	5.83287	5.92071	2p21	0.346149	1.42998e-11	1.50066e-10
987	Plekhj1	Mus musculus pleckstrin homology domain containing, family J member 1 (Plekhj1), mRNA.	6.23312	6.204	6.07775	6.6294	6.92905	6.52126	6.82874	6.80601	19p13.3	0.385113	3.5701e-14	5.99573e-13
988	Plk1	Mus musculus polo-like kinase 1 (Drosophila) (Plk1), mRNA.	6.15468	5.9855	5.61942	6.07088	8.85923	7.80107	8.27651	7.83967	16p12.2	0.452217	1.51138e-19	6.71627e-18
989	Plk4	Mus musculus polo-like kinase 4 (Drosophila) (Plk4), mRNA.	6.58084	6.37493	6.09457	6.02251	9.33434	8.7076	8.95535	9.41221	4q28.1	0.34773	1.13895e-11	1.21751e-10
990	Plp2	Mus musculus proteolipid protein 2 (Plp2), mRNA.	5.93247	6.36995	6.33457	6.09117	10.4536	9.65484	10.3723	9.95296	Xp11.23	0.39352	8.78558e-15	1.64769e-13
991	Plxdc1	Mus musculus plexin domain containing 1 (Plxdc1), mRNA.	6.14579	6.09582	6.11565	6.16525	5.99728	6.0549	5.86531	6.25852	17q12	0.336603	5.50131e-11	5.22208e-10
992	Plxna1	Mus musculus plexin A1 (Plxna1), mRNA.	6.94342	6.9682	6.95793	7.04543	7.31638	7.08879	7.25188	7.09921	3q21.3	0.590123	3.73789e-35	3.41269e-32
993	Plxna3	Mus musculus plexin A3 (Plxna3), mRNA.	6.21158	6.21756	5.94645	6.162	6.41893	6.20538	6.28871	6.44804	Xq28	0.433292	6.5781e-18	2.22812e-16
994	Plxnd1	Mus musculus plexin D1 (Plxnd1), mRNA.	6.54808	6.73955	6.75148	6.95773	6.65433	6.04758	6.57264	6.66418	3q22.1	0.358891	2.20183e-12	2.6887e-11
995	Pm20d2	Isoform 1 of Peptidase M20 domain-containing protein 2 gene:ENSMUSG00000054659	5.92536	6.24526	6.40408	6.14766	5.78871	5.62808	5.64074	5.85531	6q15	0.359527	2.00097e-12	2.46423e-11
996	Pmepa1	Mus musculus prostate transmembrane protein, androgen induced 1 (Pmepa1), mRNA.	7.03619	7.4305	7.14065	7.37641	6.88118	6.86447	6.97616	7.1778	20q13.31	0.339122	3.87251e-11	3.76857e-10
997	Pnck	Mus musculus pregnancy upregulated non-ubiquitously expressed CaM kinase (Pnck), mRNA.	5.97466	6.37402	6.30011	6.19503	6.31403	6.25237	6.25043	6.39524	Xq28	0.374025	2.13508e-13	3.10537e-12
998	Pnkp	Mus musculus polynucleotide kinase 3'- phosphatase (Pnkp), mRNA.	6.13294	6.31828	6.23918	6.25151	6.17625	6.00442	6.08463	6.05544	19q13.33	0.340964	2.98975e-11	2.95678e-10
999	Pnma1	Mus musculus paraneoplastic antigen MA1 (Pnma1), mRNA.	5.59686	5.93898	5.71764	5.5889	5.6207	5.45913	5.74104	5.90785	14q24.3	0.507799	5.40174e-25	6.19997e-23
1000	Pnpla1	Mus musculus patatin-like phospholipase domain containing 1 (Pnpla1), mRNA.	5.69482	5.68173	5.64293	5.73651	5.53861	5.31998	5.61024	5.77666	6p21.31	0.314897	9.95655e-10	7.68295e-09
1001	Pnpla6	Mus musculus patatin-like phospholipase domain containing 6 (Pnpla6), transcript variant 1, mRNA.	6.82098	7.12603	6.61839	7.3046	6.97273	6.78179	6.82591	6.89049	19p13.2	0.403517	1.57346e-15	3.50383e-14
1002	Pofut2	Mus musculus protein O-fucosyltransferase 2 (Pofut2), mRNA.	6.75167	6.77125	6.80796	6.98279	6.95812	7.10618	6.89391	6.72881	21q22.3	0.34152	2.76418e-11	2.76363e-10
1003	Pogk	Mus musculus pogo transposable element with KRAB domain (Pogk), transcript variant 1, mRNA.	5.33536	5.37443	5.5456	5.52212	5.37627	5.28849	5.47513	5.62903	1q24.1	0.398826	3.5522e-15	7.3254e-14
1004	Pola1	Mus musculus polymerase (DNA directed), alpha 1 (Pola1), mRNA.	7.16244	6.7383	7.46467	6.73747	8.81696	8.37956	8.59734	8.6699	Xp22.11-p21.3	0.324871	2.70778e-10	2.28715e-09
1005	Pola2	Mus musculus polymerase (DNA directed), alpha 2 (Pola2), mRNA.	6.24373	6.28213	6.39332	6.49955	8.06518	7.29052	7.74233	7.08352	11q13.1	0.301458	5.34047e-09	3.6424e-08
1006	Pold1	Mus musculus polymerase (DNA directed), delta 1, catalytic subunit (Pold1), mRNA.	6.25087	6.40769	6.1712	6.33825	6.84755	6.20069	6.52406	6.58988	19q13.33	0.441526	1.31118e-18	5.01647e-17
1007	Pold3	Mus musculus polymerase (DNA-directed), delta 3, accessory subunit (Pold3), mRNA.	6.86438	6.44261	7.30013	6.98363	8.54767	8.25022	8.43134	8.42511	11q13.4	0.397834	4.2124e-15	8.52926e-14
1008	Poldip3	Mus musculus polymerase (DNA-directed), delta interacting protein 3 (Poldip3), mRNA.	7.72006	7.91581	8.10375	8.32618	8.68656	8.29233	8.42092	7.98909	22q13.2	0.361021	1.59724e-12	2.00639e-11
1009	Polq	Mus musculus polymerase (DNA directed), theta (Polq), transcript variant 1, mRNA.	5.47056	5.82181	5.55486	5.69336	8.03677	7.47313	7.80544	7.98213	3q13.33	0.355995	3.39381e-12	4.02171e-11
1010	Pomt2	Mus musculus protein-O-mannosyltransferase 2 (Pomt2), mRNA.	7.79515	7.6665	7.82254	8.18238	8.04266	8.13585	7.79959	7.76907	14q24.3	0.336242	5.78397e-11	5.45944e-10
1011	Pop1	Mus musculus processing of precursor 1, ribonuclease P/MRP family, (S. cerevisiae) (Pop1), transcript variant 1, mRNA.	6.73222	6.87049	7.12561	6.72824	8.15501	7.91356	7.95582	7.8881	8q22.2	0.358745	2.25047e-12	2.74623e-11
1012	Postn	Mus musculus periostin, osteoblast specific factor (Postn), mRNA.	5.59075	6.39359	6.20252	6.17499	7.24034	6.68261	6.70628	7.66641	13q13.3	0.315323	9.42688e-10	7.29947e-09
1013	Pou2af1	Mus musculus POU domain, class 2, associating factor 1 (Pou2af1), mRNA.	6.49512	6.47363	6.57261	6.61835	6.22084	6.41273	6.37062	6.69988	11q23.1	0.336634	5.47796e-11	5.20484e-10
1014	Ppan	Mus musculus peter pan homolog (Drosophila) (Ppan), mRNA.	6.50445	6.70407	6.41069	6.68479	7.70742	7.20407	7.12758	7.0613	19p13.2	0.33192	1.0478e-10	9.48449e-10
1015	Ppard	Mus musculus peroxisome proliferator activator receptor delta (Ppard), mRNA.	6.69708	6.91364	6.7693	6.58118	6.2699	6.4516	6.2543	6.63822	6p21.31	0.326456	2.19172e-10	1.87651e-09
1016	Ppfia4	Mus musculus protein tyrosine phosphatase, receptor type, f polypeptide (PTPRF), interacting protein (liprin), alpha 4 (Ppfia4), mRNA.	5.73979	5.98518	5.98332	5.87	5.82929	6.15375	5.68229	5.91621	1q32.1	0.373666	2.25982e-13	3.27443e-12
1017	Pphln1	Mus musculus periphilin 1 (Pphln1), transcript variant 1, mRNA.	8.98642	8.90847	9.10658	9.335	9.94799	9.95635	9.78664	9.5302	12q12	0.31103	1.62843e-09	1.2083e-08
1018	Ppm1g	Mus musculus protein phosphatase 1G (formerly 2C), magnesium-dependent, gamma isoform (Ppm1g), mRNA.	8.21059	8.44171	8.12506	8.41283	9.24647	8.9261	9.02293	8.5391	2p23.3	0.344213	1.88649e-11	1.93993e-10
1019	Ppme1	Mus musculus protein phosphatase methylesterase 1 (Ppme1), mRNA.	8.3491	8.07529	8.0286	8.34299	8.35729	8.6053	8.2902	7.80778	11q13.4	0.348568	1.00896e-11	1.09427e-10
1020	Ppp1cc	Mus musculus protein phosphatase 1, catalytic subunit, gamma isoform (Ppp1cc), mRNA.	9.12304	8.72843	9.08163	8.78562	10.1758	9.68152	10.1344	10.0626	12q24.11	0.314744	1.01539e-09	7.81724e-09
1021	Ppp1r13b	Mus musculus protein phosphatase 1, regulatory (inhibitor) subunit 13B (Ppp1r13b), mRNA.	6.0539	6.23075	6.16827	6.03811	6.51793	6.39876	6.43887	6.40503	14q32.33	0.326973	2.04518e-10	1.76156e-09
1022	Ppp1r14b	Mus musculus protein phosphatase 1, regulatory (inhibitor) subunit 14B (Ppp1r14b), mRNA.	7.81036	7.59635	7.99046	8.16796	10.3961	9.40709	10.0256	9.40002	11q13.1	0.321963	3.97761e-10	3.26365e-09
1023	Ppp1r9a	Mus musculus protein phosphatase 1, regulatory (inhibitor) subunit 9A (Ppp1r9a), mRNA.	6.54479	6.49319	6.4238	6.25376	7.0074	7.27044	6.87909	7.42379	7q21.3	0.349157	9.26408e-12	1.0102e-10
1024	Ppp2r1a	Mus musculus protein phosphatase 2 (formerly 2A), regulatory subunit A (PR 65), alpha isoform (Ppp2r1a), mRNA.	7.75183	7.82247	8.0516	8.31418	9.11023	8.29876	8.94029	8.16777	19q13.41	0.45215	1.53223e-19	6.76402e-18
1025	Ppp4r1	Mus musculus protein phosphatase 4, regulatory subunit 1 (Ppp4r1), transcript variant 1, mRNA.	7.48325	7.40306	7.63225	7.71514	7.99806	7.84003	7.89092	7.61168	18p11.22	0.342544	2.39161e-11	2.41761e-10
1026	Ppp5c	Mus musculus protein phosphatase 5, catalytic subunit (Ppp5c), mRNA.	7.98867	7.72418	7.84986	8.08206	8.97837	8.10365	8.78346	8.11406	19q13.32	0.392381	1.06495e-14	1.96785e-13
1027	Pprc1	Mus musculus peroxisome proliferative activated receptor, gamma, coactivator-related 1 (Pprc1), mRNA.	6.40523	6.3743	6.05498	6.39322	8.01103	7.57801	7.75559	7.32767	10q24.32	0.394733	7.15257e-15	1.36825e-13
1028	Prame	Putative uncharacterized protein gene:ENSMUSG00000031411	5.0548	5.26858	4.7857	5.07761	4.71388	4.76119	4.92675	5.07086	22q11.22	0.326004	2.32817e-10	1.98403e-09
1029	Prc1	Mus musculus protein regulator of cytokinesis 1 (Prc1), mRNA.	5.49033	5.93291	5.52388	5.0769	8.68759	8.47554	8.61462	8.75079	15q26.1	0.388311	2.10434e-14	3.68507e-13
1030	Prcc	Mus musculus papillary renal cell carcinoma (translocation-associated) (Prcc), mRNA.	7.07039	7.37939	7.44994	7.72295	8.23928	7.80419	8.05163	7.93906	1q23.1	0.372275	2.81411e-13	4.00979e-12
1031	Prdm15	Mus musculus PR domain containing 15 (Prdm15), mRNA.	6.67051	6.83945	6.60052	6.76609	7.01017	7.05211	6.83166	6.9952	21q22.3	0.432665	7.42371e-18	2.48936e-16
1032	Prdm4	Mus musculus PR domain containing 4 (Prdm4), mRNA.	7.37793	6.90491	6.95589	6.83453	7.81847	7.70204	7.59522	7.52785	12q23.3	0.459454	3.35079e-20	1.6496e-18
1033	Prkcd	Mus musculus protein kinase C, delta (Prkcd), mRNA.	7.4074	7.02205	7.19812	7.43606	7.74018	7.44169	7.79358	7.47689	3p21.1	0.43388	5.87016e-18	2.00537e-16
1034	Prkci	Mus musculus protein kinase C, iota (Prkci), mRNA.	9.13438	8.99815	8.82584	8.82514	10.3211	10.0894	10.1248	10.3057	3q26.2	0.313776	1.14913e-09	8.75953e-09
1035	Prkd2	Mus musculus protein kinase D2 (Prkd2), mRNA.	5.95273	6.38256	5.86163	6.31422	5.83078	5.74003	5.5656	5.85373	19q13.32	0.386355	2.90915e-14	4.94777e-13
1036	Prkx	Mus musculus protein kinase, X-linked (Prkx), mRNA.	7.15164	6.98236	7.00167	6.53849	6.67703	6.61885	7.24131	6.96111	Xp22.33	0.397835	4.21165e-15	8.52926e-14
1037	Prmt1	Mus musculus protein arginine N-methyltransferase 1 (Prmt1), mRNA.	6.84575	6.79185	6.51013	7.04857	9.08014	8.69983	8.92003	8.08668	19q13.33	0.515267	8.3552e-26	1.09688e-23
1038	Prmt2	Mus musculus protein arginine N-methyltransferase 2 (Prmt2), transcript variant 1, mRNA.	6.0287	6.18821	5.86417	5.75127	6.2957	6.18446	6.03145	6.1202	21q22.3	0.520694	2.08996e-26	3.22914e-24
1039	Prmt3	Mus musculus protein arginine N-methyltransferase 3 (Prmt3), mRNA.	7.44923	7.60407	7.60872	7.45217	8.9567	8.95171	9.02796	8.97304	11p15.1	0.306704	2.80021e-09	1.99663e-08
1040	Prom1	Mus musculus prominin 1 (Prom1), mRNA.	4.73374	5.51232	7.94772	5.25188	5.48134	5.08883	5.3368	5.06577	4p15.32	0.328115	1.75451e-10	1.52493e-09
1041	Prr11	Mus musculus proline rich 11 (Prr11), mRNA.	6.20509	6.21948	5.37002	5.62131	8.06159	7.60525	7.96669	7.74791	17q22	0.32477	2.74417e-10	2.31399e-09
1042	Prr12	Mus musculus proline rich 12 (Prr12), mRNA.	7.00504	6.79075	6.68816	6.85713	6.98627	6.98013	6.9601	7.1703	19q13.33	0.501965	2.24986e-24	2.37846e-22
1043	Prr19	Mus musculus proline rich 19 (Prr19), mRNA.	5.4274	5.75493	5.34065	5.4447	5.2873	5.72078	5.53297	5.98681	19q13.2	0.400258	2.77427e-15	5.89049e-14
1044	Prr7	Mus musculus proline rich 7 (synaptic) (Prr7), mRNA.	7.58101	7.61721	7.46735	7.445	7.53826	7.59475	7.5358	7.80614	5q35.3	0.377955	1.14156e-13	1.7397e-12
1045	Prss16	Mus musculus protease, serine, 16 (thymus) (Prss16), mRNA.	5.71128	5.88089	5.91629	5.80009	5.8602	5.80962	5.97752	6.26319	6p22.1	0.338005	4.52716e-11	4.33631e-10
1046	Prss22	Mus musculus protease, serine, 22 (Prss22), mRNA.	6.38464	6.56513	6.47168	6.43014	6.32106	6.52323	6.21033	6.44669	16p13.3	0.335342	6.55068e-11	6.12555e-10
1047	Psapl1	Mus musculus prosaposin-like 1 (Psapl1), mRNA.	6.62557	6.44038	6.35379	6.34802	6.07462	6.04014	6.16815	6.43754	4p16.1	0.359407	2.03755e-12	2.5016e-11
1048	Psmc3ip	Mus musculus proteasome (prosome, macropain) 26S subunit, ATPase 3, interacting protein (Psmc3ip), mRNA.	7.56402	7.47527	7.88508	7.9241	7.7831	7.50015	7.52786	7.33808	17q21.2	0.308888	2.1322e-09	1.5534e-08
1049	Psme3	Mus musculus proteaseome (prosome, macropain) 28 subunit, 3 (Psme3), mRNA.	8.89136	9.20103	9.02468	9.03406	9.86664	9.65771	9.60798	9.5499	17q21.31	0.324922	2.68932e-10	2.27252e-09
1050	Pspc1	Mus musculus paraspeckle protein 1 (Pspc1), mRNA.	6.4939	6.94198	6.66388	6.74909	7.09035	7.09574	7.08141	6.85761	13q12.11	0.464574	1.12956e-20	5.98637e-19
1051	Psph	Mus musculus phosphoserine phosphatase (Psph), mRNA.	7.22199	7.00656	6.75803	7.30521	9.1055	9.00135	9.09939	8.44544	7p11.2	0.380075	8.11452e-14	1.27136e-12
1052	Ptbp1	Mus musculus polypyrimidine tract binding protein 1 (Ptbp1), transcript variant 1, mRNA.	7.58482	7.37549	7.1688	8.04292	9.22162	8.14729	8.76485	8.24547	19p13.3	0.545108	2.98291e-29	7.88351e-27
1053	Ptdss2	Mus musculus phosphatidylserine synthase 2 (Ptdss2), mRNA.	6.50417	6.49952	6.5197	6.64513	7.1008	6.79315	6.88132	7.04166	11p15.5	0.345285	1.61858e-11	1.68276e-10
1054	Pthlh	Mus musculus parathyroid hormone-like peptide (Pthlh), mRNA.	6.54235	6.83471	6.7789	6.52468	6.27506	6.66589	6.40799	6.77782	12p11.22	0.452452	1.43995e-19	6.4218e-18
1055	Ptk7	Mus musculus PTK7 protein tyrosine kinase 7 (Ptk7), mRNA.	6.11862	6.04096	6.00047	6.05878	5.94305	6.00405	5.92317	6.31576	6p21.1	0.411874	3.57157e-16	8.9898e-15
1056	Ptma	Mus musculus prothymosin alpha (Ptma), mRNA.	11.3107	11.2654	11.0457	11.4334	12.0751	11.7814	11.9265	11.9479	2q37.1	0.32304	3.45112e-10	2.86325e-09
1057	Ptp4a3	Mus musculus protein tyrosine phosphatase 4a3 (Ptp4a3), mRNA.	6.96633	6.8024	6.99724	7.04494	7.60232	7.17365	7.49537	7.10335	8q24.3	0.431059	1.01104e-17	3.30207e-16
1058	Ptpn14	Mus musculus protein tyrosine phosphatase, non-receptor type 14 (Ptpn14), mRNA.	6.97507	7.14486	6.91422	6.83337	6.70121	6.69645	6.95565	6.818	1q32.3-q41	0.313996	1.1173e-09	8.54933e-09
1059	Ptpn2	Mus musculus protein tyrosine phosphatase, non-receptor type 2 (Ptpn2), transcript variant 2, mRNA.	7.90433	7.72112	7.77724	7.5194	8.60268	8.63267	8.63172	8.40461	18p11.21	0.354513	4.22772e-12	4.91139e-11
1060	Ptpn23	Mus musculus protein tyrosine phosphatase, non-receptor type 23 (Ptpn23), mRNA.	5.93166	6.00952	6.19471	6.2512	6.61958	6.40492	6.44031	6.42683	3p21.31	0.304662	3.60599e-09	2.52281e-08
1061	Ptpre	Mus musculus protein tyrosine phosphatase, receptor type, E (Ptpre), mRNA.	5.99276	5.74868	5.83596	6.25755	5.93287	5.921	6.0132	5.76522	10q26.2	0.325795	2.39428e-10	2.03691e-09
1062	Pttg1	Mus musculus pituitary tumor-transforming gene 1 (Pttg1), transcript variant 2, mRNA.	7.35674	7.12005	6.9752	7.16848	9.00466	9.14718	9.69115	8.83533	5q33.3	0.341419	2.80412e-11	2.79244e-10
1063	Pwp2	Mus musculus PWP2 periodic tryptophan protein homolog (yeast) (Pwp2), mRNA.	6.50835	6.72102	6.44263	6.58911	7.22613	6.83256	6.90003	6.96262	21q22.3	0.325769	2.40243e-10	2.04298e-09
1064	Pwwp2b	Mus musculus PWWP domain containing 2B (Pwwp2b), transcript variant 1, mRNA.	5.37398	5.71674	5.34089	5.47726	5.93631	5.34066	5.68459	5.84881	10q26.3	0.423966	3.87874e-17	1.13569e-15
1065	Pycr1	Mus musculus pyrroline-5-carboxylate reductase 1 (Pycr1), mRNA.	6.68682	6.60388	6.59828	6.663	6.88112	6.71374	6.92748	6.90313	17q25.3	0.318279	6.43699e-10	5.13272e-09
1066	Pygb	Mus musculus brain glycogen phosphorylase (Pygb), mRNA.	6.59604	6.44075	6.36737	6.61524	8.09331	7.24923	7.19608	7.40221	20p11.21	0.341459	2.78808e-11	2.78198e-10
1067	Pygo2	Mus musculus pygopus 2 (Pygo2), mRNA.	6.11928	6.3436	5.93344	6.26135	6.30074	6.24315	6.30805	6.12717	1q21.3	0.385505	3.34666e-14	5.65465e-13
1068	Qsox1	Mus musculus quiescin Q6 sulfhydryl oxidase 1 (Qsox1), transcript variant 1, mRNA.	9.19084	8.39266	8.42671	8.7681	6.91491	7.43489	7.3272	6.91069	1q25.2	0.420057	8.02808e-17	2.21805e-15
1069	R3hdm1	Mus musculus R3H domain 1 (binds single-stranded nucleic acids) (R3hdm1), mRNA.	9.17342	9.33499	9.18118	9.26231	9.83884	10.0587	9.71156	9.55441	2q21.3	0.339587	3.62836e-11	3.54816e-10
1070	Rab11b	Mus musculus RAB11B, member RAS oncogene family (Rab11b), mRNA.	5.49496	5.24254	5.29331	5.21023	5.5218	4.23902	5.0083	5.31527	19p13.2	0.326469	2.18811e-10	1.87421e-09
1071	Rab34	Mus musculus RAB34, member of RAS oncogene family (Rab34), transcript variant 1, mRNA.	6.21067	6.34552	5.88351	5.92415	7.19919	6.73654	7.26521	6.50082	17q11.2	0.388421	2.06601e-14	3.62744e-13
1072	Rab35	Mus musculus RAB35, member RAS oncogene family (Rab35), mRNA.	6.19118	6.11371	5.87244	5.74565	6.50711	6.33122	6.09729	5.95613	12q24.23	0.366814	6.59039e-13	8.85449e-12
1073	Rab3d	Mus musculus RAB3D, member RAS oncogene family (Rab3d), mRNA.	5.47778	5.47442	5.72074	5.73815	5.83994	5.99737	5.41149	5.65018	19p13.2	0.368671	4.94315e-13	6.75889e-12
1074	Rab6b	Mus musculus RAB6B, member RAS oncogene family (Rab6b), mRNA.	6.17371	5.92891	6.13726	6.05274	5.81717	6.08002	5.83901	6.2895	3q22.1	0.342208	2.50815e-11	2.52778e-10
1075	Racgap1	Mus musculus Rac GTPase-activating protein 1 (Racgap1), mRNA.	5.8114	5.84297	5.72967	5.77828	8.28352	7.49341	8.06314	7.3359	12q13.12	0.384115	4.20537e-14	6.96365e-13
1076	Rad51	Mus musculus RAD51 homolog (S. cerevisiae) (Rad51), mRNA.	5.46144	5.66252	5.76173	5.62621	8.34742	8.01219	8.45335	8.46135	15q15.1	0.359103	2.13284e-12	2.60902e-11
1077	Rad51ap1	Mus musculus RAD51 associated protein 1 (Rad51ap1), mRNA.	5.70793	5.51913	5.72654	5.58283	7.47178	6.45657	7.13755	6.72316	12p13.32	0.324852	2.71455e-10	2.2919e-09
1078	Rad54l	Mus musculus RAD54 like (S. cerevisiae) (Rad54l), transcript variant 1, mRNA.	5.58216	5.71649	5.76693	5.54813	7.48094	6.96497	7.42039	7.32943	1p34.1	0.343442	2.1054e-11	2.14666e-10
1079	Rai1	Mus musculus retinoic acid induced 1 (Rai1), transcript variant 1, mRNA.	6.76369	6.80687	6.7736	6.74992	6.92981	6.76914	6.74734	6.8051	17p11.2	0.503926	1.39714e-24	1.51692e-22
1080	Ralgds	Mus musculus ral guanine nucleotide dissociation stimulator (Ralgds), transcript variant 1, mRNA.	6.38097	6.60265	6.61636	6.39657	6.59667	6.46277	6.54862	7.01408	9q34.13-q34.2	0.330928	1.1993e-10	1.07541e-09
1081	Raly	Mus musculus hnRNP-associated with lethal yellow (Raly), transcript variant 1, mRNA.	7.36741	7.08972	7.18666	7.26149	7.82226	7.58603	7.50929	7.5946	20q11.22	0.385405	3.40216e-14	5.73769e-13
1082	Ran	Mus musculus RAN, member RAS oncogene family (Ran), mRNA.	9.97403	9.80607	9.57902	9.66449	11.1507	10.7506	11.2591	11.0695	12q24.33	0.380014	8.19483e-14	1.28294e-12
1083	Ranbp3	Mus musculus RAN binding protein 3 (Ranbp3), mRNA.	7.59642	7.60483	7.65365	7.63057	7.90513	7.70571	7.70581	7.69889	19p13.3	0.648363	2.59811e-44	8.69762e-41
1084	Rangap1	Mus musculus RAN GTPase activating protein 1 (Rangap1), transcript variant 1, mRNA.	7.31198	7.58026	7.30611	7.68802	8.3619	7.90214	8.15778	7.64843	22q13.2	0.342081	2.55356e-11	2.56968e-10
1085	Rasal1	Mus musculus RAS protein activator like 1 (GAP1 like) (Rasal1), mRNA.	6.74859	6.79796	6.71731	6.68192	6.61116	6.70116	6.71897	6.84453	12q24.13	0.42008	7.994e-17	2.21167e-15
1086	Raver1	Mus musculus ribonucleoprotein, PTB-binding 1 (Raver1), mRNA.	6.37761	6.66378	6.24235	6.5387	6.73393	6.65545	6.52754	6.70877	19p13.2	0.652067	5.80031e-45	2.3301e-41
1087	Rbl1	Mus musculus retinoblastoma-like 1 (p107) (Rbl1), transcript variant 1, mRNA.	5.52265	5.4083	5.63879	5.42944	5.71063	5.84714	5.86877	5.96088	20q11.23	0.301558	5.27624e-09	3.60025e-08
1088	Rbm14	Mus musculus RNA binding motif protein 14 (Rbm14), mRNA.	6.46951	6.57697	6.57487	6.41542	7.27398	7.18452	7.15787	7.27184	11q13.2	0.349751	8.49831e-12	9.31244e-11
1089	Rbm17	Mus musculus RNA binding motif protein 17 (Rbm17), mRNA.	7.5948	7.31536	7.63875	7.8484	8.8926	8.60055	8.7083	8.00388	10p15.1	0.351786	6.31461e-12	7.11358e-11
1090	Rbm3	Mus musculus RNA binding motif protein 3 (Rbm3), mRNA.	10.3387	9.85133	9.56499	10.0207	11.7015	11.6507	12.0666	11.219	Xp11.23	0.34964	8.63734e-12	9.45427e-11
1091	Rbm38	Mus musculus RNA binding motif protein 38 (Rbm38), mRNA.	7.07109	7.19322	6.96774	7.06792	8.48738	7.76483	7.98244	7.75349	20q13.31	0.374816	1.88347e-13	2.77764e-12
1092	Rbm4	Mus musculus RNA binding motif protein 4 (Rbm4), mRNA.	6.81213	6.8801	6.64368	6.85002	7.33603	7.26261	7.67459	7.26275	11q13.2	0.397423	4.52067e-15	9.05306e-14
1093	Rbm8a	Mus musculus RNA binding motif protein 8a (Rbm8a), transcript variant 1, mRNA.	9.06218	8.84171	8.99574	8.9417	9.60255	8.80541	9.45349	9.42859	1q21.1	0.322068	3.92307e-10	3.22285e-09
1094	Rbmx	Mus musculus RNA binding motif protein, X chromosome (Rbmx), mRNA.	6.54486	6.69751	7.09253	6.93271	7.69919	7.49711	7.55452	7.14063	Xq26.3	0.412681	3.0882e-16	7.85185e-15
1095	Rcan3	Mus musculus regulator of calcineurin 3 (Rcan3), mRNA.	6.43448	6.66015	6.49769	6.59867	6.66611	6.52509	6.35727	6.65367	1p36.11	0.320998	4.51518e-10	3.67174e-09
1096	Rcc2	Mus musculus regulator of chromosome condensation 2 (Rcc2), mRNA.	6.66862	6.09873	6.29709	6.63164	7.85597	6.98947	7.50933	7.1936	1p36.13	0.526713	4.36371e-27	7.68854e-25
1097	Rce1	Mus musculus RCE1 homolog, prenyl protein peptidase (S. cerevisiae) (Rce1), mRNA.	6.79303	6.57974	6.67441	7.18654	6.93573	6.50811	6.8154	6.90026	11q13.2	0.448483	3.24183e-19	1.37665e-17
1098	Rcor2	Mus musculus REST corepressor 2 (Rcor2), mRNA.	5.90785	6.14962	5.81802	5.71224	6.72978	6.61647	6.34119	6.80141	11q13.1	0.403932	1.46315e-15	3.27634e-14
1099	Recql4	Mus musculus RecQ protein-like 4 (Recql4), mRNA.	5.93527	6.15717	5.98086	5.98285	6.35364	6.08924	6.02524	6.08954	8q24.3	0.376065	1.54424e-13	2.31648e-12
1100	Reep2	Mus musculus receptor accessory protein 2 (Reep2), mRNA.	6.73123	7.26763	6.83003	6.98915	6.85861	6.7863	6.88392	7.33788	5q31.2	0.424042	3.82359e-17	1.12118e-15
1101	Relb	Mus musculus avian reticuloendotheliosis viral (v-rel) oncogene related B (Relb), mRNA.	5.85271	5.9759	5.56691	5.87688	5.78368	5.66515	5.69054	5.79784	19q13.32	0.355304	3.76007e-12	4.41666e-11
1102	Relt	Mus musculus RELT tumor necrosis factor receptor (Relt), mRNA.	6.17781	6.28258	6.15374	6.10399	6.09301	5.95781	5.97157	6.0116	11q13.4	0.395315	6.4798e-15	1.25268e-13
1103	Rexo1	Mus musculus REX1, RNA exonuclease 1 homolog (S. cerevisiae) (Rexo1), transcript variant 1, mRNA.	7.01331	6.96577	6.85582	7.06202	7.26957	7.13005	7.16187	7.15599	19p13.3	0.435294	4.46192e-18	1.54521e-16
1104	Rfc4	Mus musculus replication factor C (activator 1) 4 (Rfc4), mRNA.	6.95995	6.47568	6.58591	6.32596	9.09559	8.80084	9.22961	9.21052	3q27.3	0.320359	4.90925e-10	3.98091e-09
1105	Rfwd3	Mus musculus ring finger and WD repeat domain 3 (Rfwd3), mRNA.	7.68337	7.10673	7.6667	7.54461	9.27051	8.93206	9.22262	9.03178	16q23.1	0.360714	1.67302e-12	2.09503e-11
1106	Rfx1	Mus musculus regulatory factor X, 1 (influences HLA class II expression) (Rfx1), mRNA.	6.93336	7.01171	6.99521	6.89802	6.75311	6.8243	6.86989	7.15002	19p13.12	0.350374	7.76131e-12	8.57973e-11
1107	Rfxank	Mus musculus regulatory factor X-associated ankyrin-containing protein (Rfxank), transcript variant 1, mRNA.	6.56159	6.53737	6.32271	6.86707	6.50661	6.64843	6.57239	6.60882	19p13.11	0.329914	1.37636e-10	1.21948e-09
1108	Rgs19	Mus musculus regulator of G-protein signaling 19 (Rgs19), mRNA.	6.92863	6.84728	6.84186	6.69632	7.87249	7.44984	7.62572	7.49023	20q13.33	0.343787	2.00436e-11	2.05029e-10
1109	Rgs2	Mus musculus regulator of G-protein signaling 2 (Rgs2), mRNA.	6.54296	5.97588	6.74147	6.10459	6.03849	6.78378	6.73909	6.1203	1q31.2	0.338109	4.4615e-11	4.28159e-10
1110	Rhof	Mus musculus ras homolog gene family, member f (Rhof), mRNA.	5.73641	6.08951	6.0477	5.98835	5.80271	5.81188	6.09858	6.29485	12q24.31	0.328814	1.59686e-10	1.40064e-09
1111	Rhog	Mus musculus ras homolog gene family, member G (Rhog), mRNA.	6.53095	6.71926	6.78091	7.13264	7.1745	6.65174	7.02123	6.3507	11p15.4	0.304001	3.91201e-09	2.72269e-08
1112	Rhov	Mus musculus ras homolog gene family, member V (Rhov), mRNA.	5.39882	5.54059	5.36636	5.58388	5.24871	5.13859	5.18878	5.39521	15q15.1	0.38216	5.78593e-14	9.34214e-13
1113	Rhpn1	Mus musculus rhophilin, Rho GTPase binding protein 1 (Rhpn1), mRNA.	6.50078	6.45589	6.31918	6.35375	6.2356	6.40384	6.08605	6.18702	8q24.3	0.322932	3.5007e-10	2.90199e-09
1114	Ribc2	Mus musculus RIB43A domain with coiled-coils 2, mRNA (cDNA clone MGC:130587 IMAGE:40056860), complete cds.	5.93997	5.93931	6.14943	5.79635	5.71579	5.64766	5.76015	6.01911	22q13.31	0.354621	4.1608e-12	4.83925e-11
1115	Rilpl1	Mus musculus Rab interacting lysosomal protein-like 1 (Rilpl1), mRNA.	7.05492	7.30615	7.02993	7.07203	7.04558	7.27077	7.01716	7.32007	12q24.31	0.443469	8.90325e-19	3.46571e-17
1116	Rin1	Mus musculus Ras and Rab interactor 1 (Rin1), mRNA.	6.84496	7.1796	6.94794	7.05022	6.87079	6.96435	7.12212	7.25329	11q13.2	0.30935	2.01224e-09	1.47242e-08
1117	Rit1	Mus musculus Ras-like without CAAX 1 (Rit1), mRNA.	6.7962	6.60334	6.7264	6.64094	6.81119	6.494	6.73543	6.46545	1q22	0.352341	5.82139e-12	6.60986e-11
1118	Rnaseh2a	Mus musculus ribonuclease H2, large subunit (Rnaseh2a), mRNA.	7.2515	6.69868	6.66239	7.11284	8.0621	7.86508	7.96178	7.47535	19p13.13	0.357951	2.53514e-12	3.07123e-11
1119	Rnf144a	Mus musculus ring finger protein 144A (Rnf144a), transcript variant 1, mRNA.	6.71884	7.16918	6.77141	6.9193	6.84488	6.77913	6.66756	6.83915	2p25.1	0.389914	1.61086e-14	2.89149e-13
1120	Rnf145	Mus musculus ring finger protein 145 (Rnf145), mRNA.	7.82926	7.23118	7.45274	7.55315	9.11709	8.48041	8.68384	8.50133	5q33.3	0.300745	5.82448e-09	3.95639e-08
1121	Rnf216	Mus musculus ring finger protein 216 (Rnf216), mRNA.	7.61334	7.53353	7.76025	7.8541	8.22572	8.09338	8.01832	7.86474	7p22.1	0.350492	7.6289e-12	8.44731e-11
1122	Rnf24	Mus musculus ring finger protein 24 (Rnf24), mRNA.	5.74427	5.78838	5.97925	5.86891	5.26075	5.24571	5.14463	5.17237	20p13	0.51306	1.45727e-25	1.82942e-23
1123	Rnf34	Mus musculus ring finger protein 34 (Rnf34), mRNA.	7.1512	7.18877	7.08963	7.14256	7.39128	7.09553	7.38734	7.24704	12q24.31	0.40139	2.2797e-15	4.96639e-14
1124	Rnf39	Mus musculus ring finger protein 39 (Rnf39), mRNA.	6.43919	6.66264	6.33821	6.54575	5.88633	6.17964	6.11541	6.25089	6p22.1	0.411786	3.62872e-16	9.11082e-15
1125	Rnf44	Mus musculus ring finger protein 44 (Rnf44), transcript variant 5, transcribed RNA.	7.09134	7.41945	7.29365	7.41256	7.38627	7.41617	7.26486	7.39344	5q35.2	0.443554	8.7544e-19	3.42103e-17
1126	Rnft2	Mus musculus ring finger protein, transmembrane 2 (Rnft2), transcript variant 1, mRNA.	6.26047	6.51566	6.27991	6.36686	6.39421	6.4436	6.42808	6.5869	12q24.22	0.358403	2.36895e-12	2.88381e-11
1127	Rpa1	Mus musculus replication protein A1 (Rpa1), mRNA.	7.18849	7.20604	7.11303	7.01274	8.1396	7.58139	8.07919	7.49218	17p13.3	0.309079	2.08179e-09	1.51944e-08
1128	Rpia	Mus musculus ribose 5-phosphate isomerase A (Rpia), mRNA.	6.25405	6.13065	5.82258	5.64779	6.33021	6.3282	6.31606	6.3191	2p11.2	0.348276	1.05253e-11	1.1354e-10
1129	Rpl18a	Mus musculus ribosomal protein L18A (Rpl18a), mRNA.	10.5988	10.7025	10.7402	11.4451	12.4456	12.0089	12.3621	11.7853	19p13.11	0.308615	2.20655e-09	1.60176e-08
1130	Rplp0	Mus musculus ribosomal protein, large, P0 (Rplp0), mRNA.	9.68651	9.36416	9.42431	10.2746	11.8043	11.1722	11.8219	10.9868	12q24.23	0.317652	6.98205e-10	5.51698e-09
1131	Rps15	Mus musculus ribosomal protein S15 (Rps15), mRNA.	9.59802	9.14638	9.47878	10.0928	11.2651	10.2928	11.0846	10.3215	19p13.3	0.347054	1.25555e-11	1.32871e-10
1132	Rps3	Mus musculus ribosomal protein S3 (Rps3), mRNA.	9.21649	9.04193	9.33951	9.89618	11.4027	10.6316	11.4041	10.6694	11q13.4	0.301129	5.55909e-09	3.78637e-08
1133	Rps6ka4	Mus musculus ribosomal protein S6 kinase, polypeptide 4 (Rps6ka4), mRNA.	6.55178	6.78077	6.47126	6.48583	6.50335	6.4058	6.2278	6.4121	11q13.1	0.350465	7.65957e-12	8.47659e-11
1134	Rragb	Mus musculus Ras-related GTP binding B (Rragb), mRNA.	4.45185	4.67506	4.57554	4.1482	5.66872	4.54094	5.01285	5.20539	Xp11.21	0.315695	8.98734e-10	6.98066e-09
1135	Rrm2	Mus musculus ribonucleotide reductase M2 (Rrm2), mRNA.	6.18605	6.24581	6.40431	6.15612	9.47577	9.3553	9.76078	8.9996	2p25.1	0.314022	1.11359e-09	8.52706e-09
1136	Rtkn2	Mus musculus rhotekin 2 (Rtkn2), mRNA.	4.43271	4.55309	4.33455	4.11303	4.55369	4.45907	4.63306	4.74855	10q21.2	0.326895	2.06687e-10	1.77719e-09
1137	Rundc3a	Mus musculus RUN domain containing 3A (Rundc3a), mRNA.	6.97485	6.98449	6.96727	6.88641	6.88767	7.04309	6.9886	7.20665	17q21.31	0.457575	4.97214e-20	2.39497e-18
1138	Runx1	Mus musculus runt related transcription factor 1 (Runx1), transcript variant 3, mRNA.	6.2425	6.32411	6.16234	5.84685	6.03341	5.93927	6.3557	6.4474	21q22.12	0.338986	3.94711e-11	3.83374e-10
1139	Rusc1	Mus musculus RUN and SH3 domain containing 1 (Rusc1), transcript variant 1, mRNA.	6.53828	6.78622	6.68626	6.67378	6.61572	6.70359	6.74201	6.93979	1q22	0.450852	1.99974e-19	8.75093e-18
1140	Rxfp4	Mus musculus relaxin family peptide receptor 4 (Rxfp4), mRNA.	5.94484	6.5017	6.24889	6.19036	6.11995	6.21508	6.19434	6.41376	1q22	0.302708	4.5844e-09	3.15458e-08
1141	S100a11	Mus musculus S100 calcium binding protein A11 (calgizzarin) (S100a11), mRNA.	9.33038	8.7449	9.34117	8.73314	9.97765	10.0923	9.80222	10.3712	1q21.3	0.358157	2.45805e-12	2.98503e-11
1142	S1pr2	Mus musculus sphingosine-1-phosphate receptor 2 (S1pr2), mRNA.	6.80731	6.93573	6.69846	6.7714	6.56745	6.69404	6.39758	6.26516	19p13.2	0.373473	2.32975e-13	3.36899e-12
1143	Sae1	Mus musculus SUMO1 activating enzyme subunit 1 (Sae1), mRNA.	7.74268	6.97037	7.39877	7.38029	9.39247	8.87407	9.20852	8.95482	19q13.32	0.468866	4.47566e-21	2.62093e-19
1144	Safb	scaffold attachment factor B gene:ENSMUSG00000071054	8.14946	8.07737	8.04012	8.08772	8.45922	8.6316	8.15178	8.8211	19p13.3	0.525101	6.6595e-27	1.15313e-24
1145	Safb2	Putative uncharacterized protein gene:ENSMUSG00000049927	6.07464	6.44944	6.25557	6.32718	6.12479	6.14041	6.17694	6.11891	19p13.3	0.524957	6.91404e-27	1.18697e-24
1146	Sall2	Mus musculus sal-like 2 (Drosophila) (Sall2), mRNA.	6.13512	6.1849	5.80615	6.10023	5.67078	5.92317	5.71461	6.0939	14q11.2	0.412594	3.13751e-16	7.95707e-15
1147	Sall4	Mus musculus sal-like 4 (Drosophila) (Sall4), transcript variant a, mRNA.	6.22434	6.35288	6.33912	6.22518	7.27975	7.08634	7.18489	7.54397	20q13.2	0.334045	7.83326e-11	7.22401e-10
1148	Sart3	Mus musculus squamous cell carcinoma antigen recognized by T-cells 3 (Sart3), mRNA.	6.84348	6.94315	6.7542	6.99155	7.46645	7.25902	7.09627	7.30994	12q23.3	0.378356	1.07035e-13	1.6399e-12
1149	Sbno2	Mus musculus strawberry notch homolog 2 (Drosophila) (Sbno2), mRNA.	6.29759	6.49305	6.40786	6.5951	6.36135	6.28622	6.44951	6.40688	19p13.3	0.424873	3.27172e-17	9.67831e-16
1150	Scaf1	Mus musculus SR-related CTD-associated factor 1 (Scaf1), mRNA.	6.78081	6.99746	6.78812	6.84341	6.92809	6.87013	6.85109	6.8883	19q13.33	0.375558	1.67414e-13	2.49456e-12
1151	Scamp4	Mus musculus secretory carrier membrane protein 4 (Scamp4), mRNA.	7.60993	7.43032	7.41124	7.92395	8.43184	7.72322	7.961	7.64691	19p13.3	0.600423	1.22648e-36	1.64233e-33
1152	Scg2	Mus musculus secretogranin II (Scg2), mRNA.	5.17688	5.19517	5.15646	4.99238	4.90394	4.93462	5.08265	5.24535	2q36.1	0.31201	1.43848e-09	1.07656e-08
1153	Scmh1	Mus musculus sex comb on midleg homolog 1 (Scmh1), transcript variant 1, mRNA.	6.8331	6.70037	7.05447	6.97743	7.16931	7.61758	7.11023	7.03114	1p34.2	0.3101	1.83119e-09	1.34977e-08
1154	Scn3b	Mus musculus sodium channel, voltage-gated, type III, beta (Scn3b), transcript variant 2, mRNA.	5.32533	5.49207	5.24321	5.30617	5.53838	5.07544	5.52457	5.73705	11q24.1	0.306253	2.96173e-09	2.10507e-08
1155	Scrib	Mus musculus scribbled homolog (Drosophila) (Scrib), mRNA.	6.68366	6.72241	6.56072	6.77694	6.75589	6.75411	6.63149	6.76753	8q24.3	0.345804	1.50255e-11	1.56943e-10
1156	Scube3	Mus musculus signal peptide, CUB domain, EGF-like 3 (Scube3), mRNA.	5.973	6.11813	6.07168	5.98201	5.83729	5.7436	5.83195	6.10754	6p21.31	0.334682	7.17499e-11	6.66282e-10
1157	Sdc3	Mus musculus syndecan 3 (Sdc3), mRNA.	7.18816	7.21247	7.12804	7.0604	7.23683	7.03205	7.45744	7.50728	1p35.2	0.32139	4.28856e-10	3.50448e-09
1158	Sdccag8	Mus musculus serologically defined colon cancer antigen 8 (Sdccag8), mRNA.	6.75826	7.05923	7.22037	6.89986	6.7038	6.9458	6.62687	7.04447	1q43-q44	0.328844	1.59041e-10	1.39559e-09
1159	Sec61a1	Mus musculus Sec61 alpha 1 subunit (S. cerevisiae) (Sec61a1), mRNA.	9.82661	9.54551	9.47979	10.3988	10.7792	10.3081	10.567	9.7006	3q21.3	0.341432	2.79873e-11	2.79026e-10
1160	Sema3c	Mus musculus sema domain, immunoglobulin domain (Ig), short basic domain, secreted, (semaphorin) 3C (Sema3c), mRNA.	5.72773	5.76618	5.825	5.8592	5.09891	6.03404	5.26508	5.45698	7q21.11	0.323793	3.1243e-10	2.61478e-09
1161	Sema4a	Mus musculus sema domain, immunoglobulin domain (Ig), transmembrane domain (TM) and short cytoplasmic domain, (semaphorin) 4A (Sema4a), mRNA.	7.37558	7.18807	7.33564	7.59073	7.0291	6.88383	6.81031	6.7585	1q22	0.376386	1.46719e-13	2.20749e-12
1162	Sema4c	Mus musculus sema domain, immunoglobulin domain (Ig), transmembrane domain (TM) and short cytoplasmic domain, (semaphorin) 4C (Sema4c), mRNA.	5.7237	5.61371	5.59078	5.78136	5.24705	5.45919	5.47729	5.85576	2q11.2	0.40742	7.9137e-16	1.88558e-14
1163	Sema4d	Mus musculus sema domain, immunoglobulin domain (Ig), transmembrane domain (TM) and short cytoplasmic domain, (semaphorin) 4D (Sema4d), mRNA.	6.13839	6.26009	6.29101	6.44305	6.31617	6.17396	6.37888	6.54294	9q22.2	0.330325	1.3017e-10	1.15844e-09
1164	Sema5b	Mus musculus sema domain, seven thrombospondin repeats (type 1 and type 1-like), transmembrane domain (TM) and short cytoplasmic domain, (semaphorin) 5B (Sema5b), mRNA.	6.51938	6.4733	6.48119	6.43465	6.37588	6.37242	6.30442	6.61609	3q21.1	0.333473	8.47252e-11	7.79208e-10
1165	Senp3	Mus musculus SUMO/sentrin specific peptidase 3 (Senp3), mRNA.	7.785	7.7459	7.59966	7.65482	8.29866	7.91296	8.03512	8.20517	17p13.1	0.326937	2.05528e-10	1.76798e-09
1166	Serpine2	Mus musculus serine (or cysteine) peptidase inhibitor, clade E, member 2 (Serpine2), mRNA.	8.27219	7.91781	5.28687	9.08854	5.89135	6.46982	6.48693	6.16637	2q36.1	0.322545	3.68424e-10	3.03908e-09
1167	Serpinh1	Mus musculus serine (or cysteine) peptidase inhibitor, clade H, member 1 (Serpinh1), transcript variant 1, mRNA.	6.01282	6.17249	6.41435	6.36657	7.08342	6.8934	6.78408	7.36977	11q13.5	0.496745	7.87952e-24	7.43043e-22
1168	Set	Mus musculus SET translocation (Set), mRNA.	9.50569	9.69083	9.629	9.44284	11.1611	10.8939	11.0953	11.1814	9q34.11	0.310011	1.8517e-09	1.36289e-08
1169	Setd4	Mus musculus SET domain containing 4 (Setd4), mRNA.	6.41357	6.96394	7.25934	6.92934	6.35693	6.51095	6.67699	6.40688	21q22.12	0.362815	1.21662e-12	1.56849e-11
1170	Setdb1	Mus musculus SET domain, bifurcated 1 (Setdb1), mRNA.	8.32739	8.10498	8.18977	7.91657	8.86753	8.68748	8.79527	8.76405	1q21.3	0.32258	3.66716e-10	3.02624e-09
1171	Sf3a2	Mus musculus splicing factor 3a, subunit 2 (Sf3a2), mRNA.	6.76994	6.88066	6.81596	6.76839	7.88378	7.23561	7.42811	7.39592	19p13.3	0.571483	1.33972e-32	6.56334e-30
1172	Sf3b4	Mus musculus splicing factor 3b, subunit 4 (Sf3b4), mRNA.	6.61391	6.59724	6.5074	6.7875	7.37967	7.09734	7.1962	7.07863	1q21.2	0.374479	1.98694e-13	2.91524e-12
1173	Sfi1	Mus musculus Sfi1 homolog, spindle assembly associated (yeast) (Sfi1), mRNA.	7.27336	7.43455	7.48948	7.20521	7.34007	7.4969	7.56215	7.47293	22q12.2	0.452745	1.35564e-19	6.09159e-18
1174	Sfpq	Mus musculus splicing factor proline/glutamine rich (polypyrimidine tract binding protein associated) (Sfpq), mRNA.	9.94766	10.1148	10.1496	10.0098	10.8584	10.6763	10.824	10.7901	1p34.3	0.32189	4.01615e-10	3.29124e-09
1175	Sfrp5	Mus musculus secreted frizzled-related sequence protein 5 (Sfrp5), mRNA.	6.12519	6.04286	5.89537	5.87678	5.98861	6.27391	5.83749	5.66321	10q24.2	0.331438	1.11904e-10	1.00884e-09
1176	Sft2d1	Mus musculus SFT2 domain containing 1 (Sft2d1), mRNA.	8.84543	8.10044	8.75442	8.84474	8.93057	8.47561	8.83496	8.34337	6q27	0.349636	8.64186e-12	9.45427e-11
1177	Sfxn3	Mus musculus sideroflexin 3 (Sfxn3), mRNA.	6.70646	6.77143	6.60339	6.54394	6.64846	6.76253	6.74916	6.93447	10q24.31	0.384312	4.07157e-14	6.76999e-13
1178	Sgpp2	Mus musculus sphingosine-1-phosphate phosphotase 2 (Sgpp2), mRNA.	6.84889	6.64819	6.49472	6.62491	6.69089	6.45692	6.48471	6.90567	2q36.1	0.350239	7.91594e-12	8.73625e-11
1179	Sgsh	Mus musculus N-sulfoglucosamine sulfohydrolase (sulfamidase) (Sgsh), mRNA.	6.44119	6.55293	6.46265	6.64582	6.50007	6.42566	6.39966	6.68365	17q25.3	0.342691	2.34207e-11	2.36992e-10
1180	Sgta	Mus musculus small glutamine-rich tetratricopeptide repeat (TPR)-containing, alpha (Sgta), mRNA.	6.84224	7.11611	6.95467	7.25145	7.16449	6.79379	6.96591	7.0078	19p13.3	0.432908	7.08404e-18	2.38742e-16
1181	Sh2d2a	Mus musculus SH2 domain protein 2A (Sh2d2a), transcript variant 1, mRNA.	5.17894	5.62082	5.22624	5.29139	5.22868	5.25823	5.43206	5.49363	1q23.1	0.338143	4.44033e-11	4.26331e-10
1182	Sh3bp1	Mus musculus SH3-domain binding protein 1 (Sh3bp1), mRNA.	6.2351	6.4193	6.08305	6.06375	6.28972	6.44124	6.07478	6.61245	22q13.1	0.479825	3.96309e-22	2.81281e-20
1183	Sh3gl1	Mus musculus SH3-domain GRB2-like 1 (Sh3gl1), mRNA.	6.96004	6.82195	6.76189	7.16556	7.17943	6.98677	6.92549	6.85567	19p13.3	0.496101	9.18218e-24	8.5783e-22
1184	Sh3pxd2b	Mus musculus SH3 and PX domains 2B (Sh3pxd2b), mRNA.	6.07073	6.27228	5.91929	5.74887	6.471	6.31567	6.39493	6.18525	5q35.1	0.333927	7.96029e-11	7.33778e-10
1185	Sh3tc1	Mus musculus SH3 domain and tetratricopeptide repeats 1 (Sh3tc1), mRNA.	5.92601	6.03733	5.94845	6.1323	5.78719	5.9226	5.95249	6.11592	4p16.1	0.376036	1.55148e-13	2.32559e-12
1186	Shcbp1	Mus musculus Shc SH2-domain binding protein 1 (Shcbp1), mRNA.	6.17258	5.06618	4.91307	5.07501	9.7054	8.98332	9.60113	9.69997	16q11.2	0.332621	9.52139e-11	8.67726e-10
1187	Shisa2	Mus musculus shisa homolog 2 (Xenopus laevis) (Shisa2), mRNA.	6.78618	6.84872	6.7751	6.85971	6.84251	6.96716	6.9051	7.00913	13q12.13	0.309634	1.94166e-09	1.42389e-08
1188	Shkbp1	Mus musculus Sh3kbp1 binding protein 1 (Shkbp1), mRNA.	6.37135	6.39492	6.29824	6.33621	6.26384	6.13885	6.19923	6.35028	19q13.2	0.395172	6.63852e-15	1.27722e-13
1189	Sin3b	Mus musculus transcriptional regulator, SIN3B (yeast) (Sin3b), transcript variant 1, mRNA.	6.87442	6.81019	6.58963	6.85146	6.82259	6.51253	6.69672	6.4921	19p13.11	0.451026	1.92989e-19	8.46369e-18
1190	Sipa1l3	Mus musculus signal-induced proliferation-associated 1 like 3 (Sipa1l3), mRNA.	6.97733	6.98963	7.00997	6.97181	7.3514	7.11675	6.95148	7.23301	19q13.13-q13.2	0.439291	2.03993e-18	7.51817e-17
1191	Sirt6	Mus musculus sirtuin 6 (silent mating type information regulation 2, homolog) 6 (S. cerevisiae) (Sirt6), mRNA.	6.03297	6.05349	6.05422	6.04497	6.04767	5.9075	5.66241	6.1997	19p13.3	0.407567	7.70888e-16	1.83896e-14
1192	Six2	Mus musculus sine oculis-related homeobox 2 homolog (Drosophila) (Six2), mRNA.	5.66463	5.69124	5.69151	5.75052	5.5407	5.62244	5.64239	5.86581	2p21	0.387304	2.48664e-14	4.29095e-13
1193	Six4	Mus musculus sine oculis-related homeobox 4 homolog (Drosophila) (Six4), mRNA.	5.11977	5.14313	5.1777	5.13845	5.28481	5.27541	5.26854	5.52675	14q23.1	0.351387	6.69477e-12	7.49979e-11
1194	Six5	Mus musculus sine oculis-related homeobox 5 homolog (Drosophila) (Six5), mRNA.	5.87232	6.27891	6.41524	6.43727	6.35731	6.33733	6.26369	6.51396	19q13.32	0.455186	8.18219e-20	3.7781e-18
1195	Slc10a3	Mus musculus solute carrier family 10 (sodium/bile acid cotransporter family), member 3 (Slc10a3), mRNA.	6.98208	7.20624	6.88691	6.96838	6.38875	6.61443	6.41553	6.86951	Xq28	0.440698	1.5451e-18	5.81179e-17
1196	Slc12a8	Mus musculus solute carrier family 12 (potassium/chloride transporters), member 8 (Slc12a8), transcript variant 1, mRNA.	6.01287	6.11075	6.14631	6.12176	5.92471	6.02015	6.07422	6.22352	3q21.2	0.336501	5.58038e-11	5.28279e-10
1197	Slc12a9	Mus musculus solute carrier family 12 (potassium/chloride transporters), member 9 (Slc12a9), mRNA.	7.40046	7.53718	7.47019	7.53651	7.21588	7.21655	7.1032	7.27765	7q22.1	0.331529	1.10519e-10	9.97704e-10
1198	Slc16a3	Mus musculus solute carrier family 16 (monocarboxylic acid transporters), member 3 (Slc16a3), mRNA.	6.89253	6.91941	6.83593	6.77773	7.78202	7.18705	7.37905	7.39761	17q25.3	0.39519	6.6188e-15	1.27464e-13
1199	Slc1a5	Mus musculus solute carrier family 1 (neutral amino acid transporter), member 5 (Slc1a5), mRNA.	6.23879	6.16867	5.78663	6.17287	9.08929	7.86426	8.71636	7.94421	19q13.32	0.375981	1.56508e-13	2.34249e-12
1200	Slc22a15	Isoform 3 of Solute carrier family 22 member 15 gene:ENSMUSG00000033147	6.56759	7.36285	7.2363	6.80587	6.46618	6.29487	6.4759	6.67463	1p13.1	0.323161	3.39662e-10	2.82386e-09
1201	Slc26a9	Mus musculus solute carrier family 26, member 9 (Slc26a9), mRNA.	5.76014	5.72225	5.59313	5.57904	5.55394	5.46694	5.09179	5.5273	1q32.1	0.309815	1.89812e-09	1.39501e-08
1202	Slc29a2	Mus musculus solute carrier family 29 (nucleoside transporters), member 2 (Slc29a2), mRNA.	6.82054	6.95714	6.74244	6.84527	7.17623	6.92756	7.24969	7.43898	11q13.2	0.329333	1.48886e-10	1.30934e-09
1203	Slc29a4	Mus musculus solute carrier family 29 (nucleoside transporters), member 4 (Slc29a4), mRNA.	5.85517	6.26288	5.97538	5.96263	5.87185	5.93935	5.78775	5.99575	7p22.1	0.343365	2.12855e-11	2.16805e-10
1204	Slc2a6	Mus musculus solute carrier family 2 (facilitated glucose transporter), member 6 (Slc2a6), mRNA.	6.95988	7.06264	6.70435	7.03224	6.61746	6.32612	6.68702	6.73203	9q34.2	0.372481	2.72435e-13	3.88921e-12
1205	Slc34a2	Mus musculus solute carrier family 34 (sodium phosphate), member 2 (Slc34a2), mRNA.	5.64548	6.29151	5.86117	5.98389	5.45563	5.47238	5.24368	5.48209	4p15.2	0.330033	1.35432e-10	1.20154e-09
1206	Slc35e4	Mus musculus solute carrier family 35, member E4 (Slc35e4), mRNA.	6.39985	6.76391	6.44016	6.26888	6.07271	6.33569	6.35443	6.7878	22q12.2	0.399756	3.02572e-15	6.37051e-14
1207	Slc35f2	Mus musculus solute carrier family 35, member F2 (Slc35f2), mRNA.	5.15589	5.15083	5.05654	5.07531	8.52755	8.02087	8.56861	7.72839	11q22.3	0.355671	3.56077e-12	4.20716e-11
1208	Slc35f3	Mus musculus solute carrier family 35, member F3 (Slc35f3), mRNA.	5.94413	5.72135	5.80267	5.7998	5.82018	5.76684	5.67294	6.00786	1q42.2	0.301422	5.36436e-09	3.65621e-08
1209	Slc36a1	Mus musculus solute carrier family 36 (proton/amino acid symporter), member 1 (Slc36a1), mRNA.	7.46466	6.69236	6.77292	7.25529	7.38268	6.76955	6.77513	6.58208	5q33.1	0.381495	6.44735e-14	1.02942e-12
1210	Slc37a1	Mus musculus solute carrier family 37 (glycerol-3-phosphate transporter), member 1 (Slc37a1), mRNA.	7.3844	6.46911	6.75069	6.7176	6.65214	6.50338	6.60456	6.84762	21q22.3	0.409481	5.48413e-16	1.33682e-14
1211	Slc37a3	Mus musculus solute carrier family 37 (glycerol-3-phosphate transporter), member 3 (Slc37a3), mRNA.	7.45755	6.58828	7.12002	6.99266	7.3503	7.2437	7.36174	7.1791	7q34	0.305111	3.41142e-09	2.39419e-08
1212	Slc39a1	Mus musculus solute carrier family 39 (zinc transporter), member 1 (Slc39a1), mRNA.	6.63034	6.46694	6.48521	6.42891	6.43673	6.43637	6.75772	6.49436	1q21.3	0.307936	2.40191e-09	1.73729e-08
1213	Slc39a10	Mus musculus solute carrier family 39 (zinc transporter), member 10 (Slc39a10), mRNA.	6.59657	6.65993	6.86835	6.76412	9.7074	9.18599	9.28959	9.13607	2q32.3	0.405354	1.1398e-15	2.62848e-14
1214	Slc41a1	Mus musculus solute carrier family 41, member 1 (Slc41a1), mRNA.	5.97234	5.99861	6.08334	6.43271	6.6906	6.05354	6.29661	5.8011	1q32.1	0.31096	1.64294e-09	1.21752e-08
1215	Slc45a4	Mus musculus solute carrier family 45, member 4 (Slc45a4), mRNA.	6.85348	7.20401	6.95733	6.91959	7.14252	6.93742	7.12238	7.20434	8q24.3	0.410509	4.5639e-16	1.12617e-14
1216	Slc4a11	Mus musculus solute carrier family 4, sodium bicarbonate transporter-like, member 11 (Slc4a11), mRNA.	5.81948	5.64116	6.32843	5.94142	6.2097	6.01185	6.23663	6.50027	20p13	0.453736	1.10501e-19	4.98769e-18
1217	Slc4a2	Mus musculus solute carrier family 4 (anion exchanger), member 2 (Slc4a2), mRNA.	6.58082	6.43612	6.57663	6.83987	6.80523	6.69927	6.70979	6.64394	7q36.1	0.355699	3.54613e-12	4.19232e-11
1218	Slc4a3	Mus musculus solute carrier family 4 (anion exchanger), member 3 (Slc4a3), mRNA.	6.53247	6.73148	6.64531	6.59561	6.58596	6.65072	6.50763	6.82647	2q35	0.467923	5.49094e-21	3.13327e-19
1219	Slc4a5	similar to electrogenic sodium bicarbonate cotransporter NBC4c isoform 3 gene:ENSMUSG00000068323	6.09287	6.33059	6.20566	5.9946	5.76843	5.95287	6.20102	6.35147	2p13.1	0.408688	6.31764e-16	1.52336e-14
1220	Slc6a14	Mus musculus solute carrier family 6 (neurotransmitter transporter), member 14 (Slc6a14), mRNA.	4.86202	5.00896	5.13749	4.72196	4.72599	4.71452	4.5292	5.03486	Xq23	0.393251	9.19431e-15	1.71633e-13
1221	Slc6a17	Mus musculus solute carrier family 6 (neurotransmitter transporter), member 17 (Slc6a17), mRNA.	6.3722	6.47956	6.36667	6.4355	6.20838	6.39592	6.21732	6.57658	1p13.3	0.350089	8.09012e-12	8.89913e-11
1222	Slc6a19	Mus musculus solute carrier family 6 (neurotransmitter transporter), member 19 (Slc6a19), mRNA.	5.48188	5.08866	5.50021	5.32694	5.95248	5.83	5.67493	5.74767	5p15.33	0.347808	1.12613e-11	1.20508e-10
1223	Slc6a6	Mus musculus solute carrier family 6 (neurotransmitter transporter, taurine), member 6 (Slc6a6), mRNA.	8.66969	8.69656	8.72751	9.11037	9.21096	9.11738	9.4191	8.84877	3p25.1	0.361721	1.43649e-12	1.82154e-11
1224	Slc6a8	Mus musculus solute carrier family 6 (neurotransmitter transporter, creatine), member 8 (Slc6a8), transcript variant 1, mRNA.	6.59987	6.4912	6.70611	6.36048	7.61509	7.22847	7.44429	7.23354	Xq28	0.406816	8.80653e-16	2.07372e-14
1225	Slc7a1	Mus musculus solute carrier family 7 (cationic amino acid transporter, y+ system), member 1 (Slc7a1), mRNA.	6.80391	6.96371	6.92966	6.84587	8.35072	7.61964	8.16503	7.89924	13q12.3	0.425833	2.73074e-17	8.18651e-16
1226	Slc7a10	Mus musculus solute carrier family 7 (cationic amino acid transporter, y+ system), member 10 (Slc7a10), mRNA.	6.43846	6.46162	6.34311	6.38693	6.37096	6.24311	6.13217	6.6209	19q13.11	0.30037	6.09578e-09	4.12533e-08
1227	Slc7a7	Mus musculus solute carrier family 7 (cationic amino acid transporter, y+ system), member 7 (Slc7a7), mRNA.	7.58418	6.85647	7.03691	7.32022	8.41803	7.91508	8.3508	8.2423	14q11.2	0.345816	1.49995e-11	1.56753e-10
1228	Slc9a1	Mus musculus solute carrier family 9 (sodium/hydrogen exchanger), member 1 (Slc9a1), mRNA.	6.95717	7.12424	7.11781	7.28091	7.33574	7.30925	7.19807	7.36615	1p36.11	0.341695	2.69683e-11	2.70167e-10
1229	Slco5a1	Mus musculus solute carrier organic anion transporter family, member 5A1 (Slco5a1), mRNA.	5.08365	5.48323	5.27521	5.10098	5.13279	5.15275	5.03203	5.43264	8q13.3	0.311531	1.52847e-09	1.13875e-08
1230	Smad5	Mus musculus MAD homolog 5 (Drosophila) (Smad5), mRNA.	8.45744	8.23097	8.34488	8.12097	8.50414	8.53563	8.40325	8.59601	5q31.1	0.307753	2.45744e-09	1.77236e-08
1231	Smarcal1	Mus musculus SWI/SNF related matrix associated, actin dependent regulator of chromatin, subfamily a-like 1 (Smarcal1), mRNA.	6.61917	6.82323	7.14489	7.19802	7.35151	7.16502	7.14427	6.69132	2q35	0.345037	1.67715e-11	1.73824e-10
1232	Smarcb1	Mus musculus SWI/SNF related, matrix associated, actin dependent regulator of chromatin, subfamily b, member 1 (Smarcb1), mRNA.	6.9434	6.66864	6.81562	7.34793	7.85613	7.26768	7.6163	7.22905	22q11.23|22q11	0.471517	2.50979e-21	1.53694e-19
1233	Smarcc1	Mus musculus SWI/SNF related, matrix associated, actin dependent regulator of chromatin, subfamily c, member 1 (Smarcc1), mRNA.	8.30784	8.28125	8.38861	8.39085	9.85356	9.556	9.59276	9.54446	3p21.31	0.347988	1.09734e-11	1.17993e-10
1234	Smarcd1	Mus musculus SWI/SNF related, matrix associated, actin dependent regulator of chromatin, subfamily d, member 1 (Smarcd1), mRNA.	6.61222	6.81006	6.75696	6.4509	7.64721	7.0156	7.19482	6.89668	12q13.12	0.483987	1.54266e-22	1.1737e-20
1235	Smarcd3	Mus musculus SWI/SNF related, matrix associated, actin dependent regulator of chromatin, subfamily d, member 3 (Smarcd3), mRNA.	5.99565	5.91005	6.28916	6.29263	6.0528	6.0502	5.82304	5.63392	7q36.1	0.345585	1.55043e-11	1.61692e-10
1236	Smarce1	Mus musculus SWI/SNF related, matrix associated, actin dependent regulator of chromatin, subfamily e, member 1 (Smarce1), mRNA.	8.70202	8.89663	9.04544	8.90948	9.68269	9.4752	9.3099	9.46967	17q21.2	0.327305	1.95627e-10	1.6886e-09
1237	Smc4	Mus musculus structural maintenance of chromosomes 4 (Smc4), mRNA.	8.44872	7.91095	8.13865	7.6528	10.5882	10.3388	10.58	10.7559	3q25.33	0.317738	6.90458e-10	5.46436e-09
1238	Smg5	Mus musculus Smg-5 homolog, nonsense mediated mRNA decay factor (C. elegans) (Smg5), mRNA.	6.4529	6.56815	6.52056	6.81163	7.10627	6.93225	7.06137	6.71609	1q22	0.320639	4.73275e-10	3.844e-09
1239	Smox	Mus musculus spermine oxidase (Smox), mRNA.	6.10786	6.49595	6.47516	6.33921	6.33674	6.36671	6.51137	6.63103	20p13	0.381791	6.144e-14	9.84904e-13
1240	Smpd4	Mus musculus sphingomyelin phosphodiesterase 4 (Smpd4), mRNA.	5.998	6.10113	6.34244	6.29562	7.00281	6.40454	6.65884	6.38943	2q21.1	0.410893	4.26019e-16	1.05642e-14
1241	Smtn	Mus musculus smoothelin (Smtn), transcript variant 1, mRNA.	6.69479	6.62327	6.69269	6.69022	6.91173	6.73705	6.81285	6.7792	22q12.2	0.34104	2.95806e-11	2.9312e-10
1242	Smyd3	Mus musculus SET and MYND domain containing 3 (Smyd3), mRNA.	6.38677	6.41271	6.5539	6.87435	7.75285	7.49095	7.66374	7.39505	1q44	0.310606	1.71815e-09	1.26971e-08
1243	Smyd5	Mus musculus SET and MYND domain containing 5 (Smyd5), mRNA.	5.77493	6.17789	6.27887	6.28991	7.5626	7.08403	7.2204	6.73794	2p13.2	0.358555	2.31566e-12	2.82407e-11
1244	Snap25	Mus musculus synaptosomal-associated protein 25 (Snap25), mRNA.	5.5341	5.62277	5.36404	5.47039	5.43218	5.30788	5.29228	5.67483	20p12.2	0.365893	7.59502e-13	1.01163e-11
1245	Snapc2	Mus musculus small nuclear RNA activating complex, polypeptide 2 (Snapc2), mRNA.	6.94229	6.94944	6.89179	7.01964	6.90148	6.85134	7.01259	7.08574	19p13.2	0.407792	7.40816e-16	1.77566e-14
1246	Sncb	Mus musculus synuclein, beta (Sncb), mRNA.	7.15268	7.28062	7.19323	7.1213	6.70515	6.85074	6.7448	6.93514	5q35.2	0.313184	1.23915e-09	9.38523e-09
1247	Snhg1	Mus musculus 9 days embryo whole body cDNA, RIKEN full-length enriched library, clone:D030060F23 product:Mus musculus U22 snoRNA host gene (UHG) gene, complete sequence, full insert sequence.	2.11685	2.30042	2.06328	1.92001	4.96178	3.79241	4.91242	3.25176	11q12.3	0.392331	1.07385e-14	1.98066e-13
1248	Snph	Mus musculus syntaphilin (Snph), mRNA.	7.17967	7.16681	6.93902	6.87999	6.73312	7.01753	6.80178	6.97368	20p13	0.311047	1.62502e-09	1.20621e-08
1249	Snrnp70	Mus musculus small nuclear ribonucleoprotein 70 (U1) (Snrnp70), mRNA.	8.88406	8.68231	8.96821	8.9747	9.75747	9.68404	9.59694	9.58712	19q13.33	0.319574	5.43864e-10	4.37838e-09
1250	Snrpa	Mus musculus small nuclear ribonucleoprotein polypeptide A (Snrpa), transcript variant 1, mRNA.	7.81335	8.00375	7.80132	8.03044	8.61952	8.22065	8.06076	8.44939	19q13.2	0.335364	6.53081e-11	6.11552e-10
1251	Snrpb	Mus musculus small nuclear ribonucleoprotein B (Snrpb), mRNA.	6.95398	7.07412	6.71467	7.04035	7.33698	7.19204	7.34287	7.26555	20p13	0.351775	6.3251e-12	7.12141e-11
1252	Snrpd1	Mus musculus small nuclear ribonucleoprotein D1 (Snrpd1), mRNA.	8.76249	8.68206	8.90758	8.69552	10.727	10.2419	10.6779	10.3408	18q11.2	0.370667	3.62109e-13	5.02648e-12
1253	Snx27	Mus musculus sorting nexin family member 27 (Snx27), transcript variant 2, mRNA.	8.55191	8.45937	8.75013	8.3178	9.38047	9.2104	9.21946	9.49314	1q21.3	0.31524	9.52817e-10	7.36938e-09
1254	Soat1	Mus musculus sterol O-acyltransferase 1 (Soat1), mRNA.	7.43726	7.40598	8.03415	7.55818	9.672	9.96595	9.79025	8.86808	1q25.2	0.371471	3.19283e-13	4.48156e-12
1255	Sorcs1	Mus musculus VPS10 domain receptor protein SORCS 1 (Sorcs1), mRNA.	5.2473	5.28151	5.11321	5.00598	4.84058	5.07399	5.13765	5.42359	10q25.1	0.35346	4.93815e-12	5.6711e-11
1256	Sox11	Mus musculus SRY-box containing gene 11 (Sox11), mRNA.	5.74207	5.72176	5.64481	5.55448	5.44505	5.5473	5.32611	5.62121	2p25.2	0.365159	8.50249e-13	1.12356e-11
1257	Sox12	Mus musculus SRY-box containing gene 12 (Sox12), mRNA.	6.37467	6.35792	6.17974	6.57769	7.07293	6.89683	6.70348	6.39045	20p13	0.334993	6.87459e-11	6.40459e-10
1258	Sox4	Mus musculus SRY-box containing gene 4 (Sox4), mRNA.	5.93539	5.82452	5.97011	6.08593	5.52189	5.87842	5.97156	6.20263	6p22.3	0.483313	1.799e-22	1.35845e-20
1259	Sox9	Mus musculus SRY-box containing gene 9 (Sox9), mRNA.	7.10239	7.11696	7.0203	7.35926	6.86374	6.74961	6.99289	6.92066	17q24.3	0.382599	5.3871e-14	8.72623e-13
1260	Sp8	Mus musculus trans-acting transcription factor 8 (Sp8), mRNA.	5.78739	5.53727	5.38168	5.41342	5.37314	5.2834	5.42734	5.28257	7p21.1	0.340976	2.98493e-11	2.95346e-10
1261	Spats2	Mus musculus spermatogenesis associated, serine-rich 2 (Spats2), mRNA.	6.74352	6.90916	6.96904	6.99532	8.69729	8.42896	8.26314	8.07409	12q13.12	0.482198	2.31782e-22	1.70533e-20
1262	Spc24	Mus musculus SPC24, NDC80 kinetochore complex component, homolog (S. cerevisiae) (Spc24), mRNA.	6.63159	6.81765	6.20984	6.26907	8.27991	7.09329	8.0159	7.74279	19p13.2	0.387517	2.40074e-14	4.157e-13
1263	Spc25	Mus musculus SPC25, NDC80 kinetochore complex component, homolog (S. cerevisiae) (Spc25), mRNA.	6.16262	6.12458	6.57437	6.63759	9.14991	8.8972	9.48111	9.33748	2q24.3	0.369501	4.34451e-13	5.99339e-12
1264	Sphk1	Mus musculus sphingosine kinase 1 (Sphk1), transcript variant 1, mRNA.	6.56083	6.68645	6.48836	6.35729	6.35771	6.26662	6.40889	6.7545	17q25.1	0.444766	6.8677e-19	2.76997e-17
1265	Spib	Mus musculus Spi-B transcription factor (Spi-1/PU.1 related) (Spib), mRNA.	5.51735	5.55298	5.74104	5.35686	5.46451	5.50811	5.69351	5.84403	19q13.33	0.379208	9.33166e-14	1.44962e-12
1266	Spin1	Mus musculus spindlin 1 (Spin1), transcript variant 2, mRNA.	10.0674	9.57877	9.62374	9.88197	9.66563	9.37859	9.64165	9.57036	9q22.1	0.333821	8.07731e-11	7.43882e-10
1267	Spint1	Mus musculus serine protease inhibitor, Kunitz type 1 (Spint1), mRNA.	6.91257	6.92183	6.61272	6.83517	6.76113	6.71005	6.6945	6.91206	15q15.1	0.420748	7.06497e-17	1.97918e-15
1268	Spint2	Mus musculus serine protease inhibitor, Kunitz type 2 (Spint2), transcript variant 1, mRNA.	7.68248	7.48581	7.36101	7.8906	7.85907	7.32166	7.76277	7.39821	19q13.2	0.308656	2.195e-09	1.59453e-08
1269	Spire1	Mus musculus spire homolog 1 (Drosophila) (Spire1), transcript variant 1, mRNA.	4.9864	5.59681	5.31887	4.9512	8.10728	7.88905	7.64522	7.70449	18p11.21	0.304691	3.59308e-09	2.51553e-08
1270	Sppl3	Mus musculus signal peptide peptidase 3 (Sppl3), mRNA.	8.04191	7.87671	7.73959	7.62528	7.98054	7.93111	7.98133	7.91058	12q24.31	0.382565	5.41712e-14	8.7678e-13
1271	Spryd3	Mus musculus SPRY domain containing 3 (Spryd3), mRNA.	6.68746	6.62305	6.56584	6.56085	7.08475	6.65401	6.86298	6.71065	12q13.13	0.302572	4.6613e-09	3.20272e-08
1272	Src	Mus musculus Rous sarcoma oncogene (Src), transcript variant 1, mRNA.	6.34171	6.44819	6.43098	6.42367	6.49707	6.32318	6.37179	6.42268	20q11.23	0.398002	4.09285e-15	8.33762e-14
1273	Srpk3	Mus musculus serine/arginine-rich protein specific kinase 3 (Srpk3), mRNA.	5.8317	5.76883	5.98055	5.7303	5.89852	5.82588	5.79951	6.24078	Xq28	0.338151	4.43539e-11	4.26061e-10
1274	Srrt	Mus musculus serrate RNA effector molecule homolog (Arabidopsis) (Srrt), transcript variant 1, mRNA.	8.11807	8.1787	8.15789	8.2999	8.72942	8.52555	8.44251	8.56766	7q22.1	0.482344	2.24221e-22	1.66188e-20
1275	Ssbp2	Mus musculus single-stranded DNA binding protein 2 (Ssbp2), transcript variant 2, mRNA.	6.92467	6.70478	6.76821	6.22997	6.87679	6.95813	6.77426	7.09505	5q14.1	0.326616	2.14539e-10	1.83998e-09
1276	Ssbp4	Mus musculus single stranded DNA binding protein 4 (Ssbp4), mRNA.	6.84436	7.00554	6.78524	6.80042	6.86488	6.75126	6.78196	7.29903	19p13.11	0.438408	2.42719e-18	8.81603e-17
1277	Ssh2	Mus musculus slingshot homolog 2 (Drosophila) (Ssh2), mRNA.	8.75361	8.19473	8.48483	8.49103	8.20514	8.11798	8.28636	8.28472	17q11.2	0.344532	1.80252e-11	1.85764e-10
1278	Ssh3	Mus musculus slingshot homolog 3 (Drosophila) (Ssh3), mRNA.	7.00538	6.76429	6.49036	6.88345	6.59668	6.85502	6.49805	6.70677	11q13.2	0.307017	2.69361e-09	1.92883e-08
1279	Ssr2	Mus musculus signal sequence receptor, beta (Ssr2), mRNA.	9.47013	9.3905	9.53528	9.97256	10.9276	10.412	10.7014	9.81039	1q22	0.357584	2.678e-12	3.22483e-11
1280	Ssrp1	Mus musculus structure specific recognition protein 1 (Ssrp1), transcript variant 1, mRNA.	8.70999	8.70037	8.61615	8.64472	10.2136	9.73587	9.90494	9.92613	11q12.1	0.391106	1.31956e-14	2.39861e-13
1281	Sstr3	Mus musculus somatostatin receptor 3 (Sstr3), mRNA.	6.50724	6.64111	6.36491	6.48072	6.47075	6.44799	6.50908	6.85745	22q13.1	0.419308	9.2202e-17	2.53001e-15
1282	Sstr5	Mus musculus somatostatin receptor 5 (Sstr5), mRNA.	6.30079	6.37489	6.39033	5.95061	5.90781	5.81152	5.71706	6.23865	16p13.3	0.431429	9.41692e-18	3.09572e-16
1283	St6galnac4	Mus musculus ST6 (alpha-N-acetyl-neuraminyl-2,3-beta-galactosyl-1, 3)-N-acetylgalactosaminide alpha-2,6-sialyltransferase 4 (St6galnac4), mRNA.	5.4826	5.75772	5.66348	5.80307	6.92935	6.21768	6.62186	6.69911	9q34.11	0.385565	3.31389e-14	5.60764e-13
1284	St6galnac5	Mus musculus ST6 (alpha-N-acetyl-neuraminyl-2,3-beta-galactosyl-1, 3)-N-acetylgalactosaminide alpha-2,6-sialyltransferase 5 (St6galnac5), mRNA.	5.888	6.09217	6.18959	6.03495	5.81098	5.48665	5.71403	5.94575	1p31.1	0.336982	5.21996e-11	4.96675e-10
1285	Stard3nl	Mus musculus STARD3 N-terminal like (Stard3nl), mRNA.	7.51109	7.32074	7.66143	7.13852	8.02925	7.40965	7.64922	7.87579	7p14.1	0.31219	1.40602e-09	1.05457e-08
1286	Stil	Mus musculus Scl/Tal1 interrupting locus (Stil), mRNA.	5.5293	5.51103	5.21662	4.78398	7.75477	7.56385	7.63775	7.45794	1p33	0.34205	2.56482e-11	2.57972e-10
1287	Stip1	Mus musculus stress-induced phosphoprotein 1 (Stip1), mRNA.	9.35727	9.34238	9.57986	9.46682	10.5501	10.1606	10.1657	10.3122	11q13.1	0.436914	3.25347e-18	1.15662e-16
1288	Stk11ip	Mus musculus serine/threonine kinase 11 interacting protein (Stk11ip), mRNA.	6.59473	6.77337	6.50389	6.54426	6.63278	6.28369	6.44757	6.5352	2q35	0.497378	6.77619e-24	6.60712e-22
1289	Stk24	Mus musculus serine/threonine kinase 24 (STE20 homolog, yeast) (Stk24), mRNA.	7.55843	7.25923	7.37708	7.57783	8.07601	7.68011	7.82952	7.35374	13q32.2	0.364998	8.71412e-13	1.1485e-11
1290	Stk25	Mus musculus serine/threonine kinase 25 (yeast) (Stk25), mRNA.	6.99382	7.25479	7.44282	7.95467	7.84695	7.8122	7.76713	7.55134	2q37.3	0.318615	6.16204e-10	4.93307e-09
1291	Stk32c	Mus musculus serine/threonine kinase 32C (Stk32c), mRNA.	5.41737	5.44074	5.59039	5.46827	5.23881	5.61969	5.47851	5.59547	10q26.3	0.364329	9.65503e-13	1.26257e-11
1292	Stk35	Mus musculus serine/threonine kinase 35 (Stk35), transcript variant 1, mRNA.	7.39366	7.6425	7.33492	7.40078	7.60981	7.57812	7.54652	7.37958	20p13	0.31741	7.20373e-10	5.67873e-09
1293	Stk39	Mus musculus serine/threonine kinase 39, STE20/SPS1 homolog (yeast) (Stk39), mRNA.	7.14691	6.63941	7.24856	6.45401	8.78208	7.46484	7.89091	9.20346	2q24.3	0.310787	1.67924e-09	1.24324e-08
1294	Stmn3	Mus musculus 2 days neonate sympathetic ganglion cDNA, RIKEN full-length enriched library, clone:7120486C10 product:stathmin-like 3, full insert sequence.	4.89488	5.24254	5.22716	4.9847	4.76328	4.86	4.79115	4.90018	20q13.33	0.341613	2.72821e-11	2.72903e-10
1295	Stra6	Mus musculus stimulated by retinoic acid gene 6 (Stra6), mRNA.	6.72672	6.85237	6.70985	6.67538	6.68307	6.74934	6.68722	6.93353	15q24.1	0.379663	8.67223e-14	1.35451e-12
1296	Strbp	Mus musculus spermatid perinuclear RNA binding protein (Strbp), mRNA.	9.98856	10.3628	9.9727	9.94527	9.65912	10.1299	9.72702	10.1488	9q33.3	0.313406	1.20465e-09	9.14462e-09
1297	Strn4	Mus musculus striatin, calmodulin binding protein 4 (Strn4), transcript variant 1, mRNA.	6.39913	6.42945	6.09672	6.28965	6.44045	6.48533	6.35523	6.24153	19q13.32	0.49145	2.74906e-23	2.32007e-21
1298	Stt3a	Mus musculus STT3, subunit of the oligosaccharyltransferase complex, homolog A (S. cerevisiae) (Stt3a), mRNA.	10.9677	10.6778	10.9365	10.769	11.5689	11.5052	11.4465	11.4584	11q24.2	0.35308	5.22244e-12	5.96011e-11
1299	Stx1a	Mus musculus syntaxin 1A (brain) (Stx1a), mRNA.	6.33674	6.74559	6.4507	6.28105	6.83854	6.83104	6.65455	6.73496	7q11.23	0.333489	8.4546e-11	7.77916e-10
1300	Stx3	Mus musculus syntaxin 3 (Stx3), transcript variant B, mRNA.	6.80361	6.4983	6.76968	6.51514	6.94922	6.43554	6.81914	7.14402	11q12.1	0.316734	7.86189e-10	6.16611e-09
1301	Stx6	Mus musculus syntaxin 6 (Stx6), mRNA.	6.83315	6.86341	7.2491	6.91416	6.67568	6.39178	6.65525	6.7565	1q25.3	0.496889	7.61293e-24	7.21289e-22
1302	Stxbp2	Mus musculus syntaxin binding protein 2 (Stxbp2), mRNA.	7.53364	7.61826	7.62738	7.90005	8.11988	7.82517	7.92952	7.6646	19p13.2	0.436333	3.64398e-18	1.28184e-16
1303	Sufu	Mus musculus suppressor of fused homolog (Drosophila) (Sufu), transcript variant 1, mRNA.	6.51334	6.08964	6.43899	6.56424	6.65109	6.40235	6.49991	6.69769	10q24.32	0.31241	1.36736e-09	1.02842e-08
1304	Supt5h	Mus musculus suppressor of Ty 5 homolog (S. cerevisiae) (Supt5h), mRNA.	7.13935	7.07596	7.18518	7.60278	8.25718	8.14634	8.14746	7.81769	19q13.2	0.487927	6.23904e-23	5.03283e-21
1305	Susd4	Mus musculus sushi domain containing 4 (Susd4), mRNA.	6.93237	6.1589	5.45172	7.65595	5.01574	5.1032	5.06997	5.4537	1q41	0.319662	5.3767e-10	4.3372e-09
1306	Suv39h2	Mus musculus suppressor of variegation 3-9 homolog 2 (Drosophila) (Suv39h2), transcript variant 1, mRNA.	6.52888	6.33593	6.42556	6.28475	8.61516	8.38589	8.23752	8.8217	10p13	0.395905	5.85991e-15	1.14385e-13
1307	Sv2a	Mus musculus synaptic vesicle glycoprotein 2 a (Sv2a), mRNA.	6.56347	6.4177	6.14329	6.43855	6.29753	6.59193	6.61088	6.89244	1q21.2	0.346831	1.29648e-11	1.36986e-10
1308	Syngr3	Mus musculus synaptogyrin 3 (Syngr3), mRNA.	6.75124	6.60966	6.62288	6.51885	6.13747	6.42277	6.50612	6.72176	16p13.3	0.395944	5.82123e-15	1.13741e-13
1309	Syt13	Mus musculus synaptotagmin XIII (Syt13), mRNA.	6.77307	7.02115	6.71077	6.84377	6.4713	6.75576	6.69458	6.84636	11p11.2	0.30658	2.84379e-09	2.02411e-08
1310	Syt8	Mus musculus synaptotagmin VIII (Syt8), mRNA.	6.30915	6.84042	6.34917	6.45285	6.2562	6.45688	6.3555	6.81834	11p15.5	0.368277	5.25538e-13	7.17604e-12
1311	Tacc3	Mus musculus transforming, acidic coiled-coil containing protein 3 (Tacc3), mRNA.	6.27848	6.08763	6.15453	5.93652	9.05359	8.24208	8.97829	8.60191	4p16.3	0.429909	1.25994e-17	4.02338e-16
1312	Taf6	Mus musculus TAF6 RNA polymerase II, TATA box binding protein (TBP)-associated factor (Taf6), mRNA.	7.43315	7.38271	7.60054	7.70267	8.07791	7.84549	7.80513	7.46035	7q22.1	0.362265	1.32269e-12	1.69436e-11
1313	Tax1bp3	Mus musculus Tax1 (human T-cell leukemia virus type I) binding protein 3 (Tax1bp3), mRNA.	6.38287	6.99967	6.73405	7.01565	6.68311	6.59965	6.86169	6.24189	17p13.2	0.444323	7.50519e-19	2.96751e-17
1314	Tbc1d10b	Mus musculus TBC1 domain family, member 10b (Tbc1d10b), mRNA.	7.11015	7.13907	7.00851	7.06194	7.28022	7.38613	7.37547	7.30649	16p11.2	0.396317	5.46205e-15	1.0756e-13
1315	Tbc1d22b	Mus musculus TBC1 domain family, member 22B (Tbc1d22b), mRNA.	6.29475	6.59666	6.16356	6.25838	6.60419	6.14669	6.4244	6.22287	6p21.2	0.361732	1.43419e-12	1.81978e-11
1316	Tbc1d25	Mus musculus TBC1 domain family, member 25 (Tbc1d25), mRNA.	5.89967	6.28114	5.85929	6.38302	6.77826	6.29007	6.41314	6.2848	Xp11.23	0.313918	1.12843e-09	8.61815e-09
1317	Tbkbp1	Mus musculus TBK1 binding protein 1 (Tbkbp1), mRNA.	6.53778	6.78979	6.60353	6.3329	6.31478	6.5017	6.59797	6.70024	17q21.32	0.382084	5.85842e-14	9.43643e-13
1318	Tbx19	Mus musculus T-box 19 (Tbx19), mRNA.	5.64574	5.76955	5.37601	5.44437	5.26061	5.52442	5.4317	5.57224	1q24.2	0.359572	1.98746e-12	2.4506e-11
1319	Tceal3	Mus musculus transcription elongation factor A (SII)-like 3 (Tceal3), mRNA.	5.50299	5.87312	5.54538	5.55139	5.77605	5.8416	5.82297	6.15346	Xq22.2	0.355644	3.57523e-12	4.22024e-11
1320	Tceal5	Mus musculus transcription elongation factor A (SII)-like 5 (Tceal5), mRNA.	5.56166	5.47143	5.31016	5.45295	7.22695	8.02777	7.26057	7.04845	Xq22.1	0.306207	2.97854e-09	2.11627e-08
1321	Tceal6	Mus musculus transcription elongation factor A (SII)-like 6 (Tceal6), mRNA.	5.9169	6.02009	6.11768	5.62204	5.97782	6.11341	5.82101	5.80128	Xq22.1	0.347938	1.10533e-11	1.18523e-10
1322	Tcerg1	Mus musculus transcription elongation regulator 1 (CA150) (Tcerg1), mRNA.	8.3764	8.62546	8.58399	8.51505	10.2351	9.91759	10.0023	9.83841	5q32	0.376698	1.39585e-13	2.10805e-12
1323	Tcf3	Mus musculus transcription factor 3 (Tcf3), transcript variant 1, mRNA.	6.61592	7.03454	7.00555	6.98542	7.23658	7.28102	7.03003	7.02332	19p13.3	0.709717	2.04597e-56	4.10954e-52
1324	Tcirg1	Mus musculus T-cell, immune regulator 1, ATPase, H+ transporting, lysosomal V0 protein A3 (Tcirg1), transcript variant 1, mRNA.	7.27692	7.42857	7.4287	7.52333	7.64644	7.38061	7.68766	7.18506	11q13.2	0.30561	3.20749e-09	2.26055e-08
1325	Tcof1	Mus musculus Treacher Collins Franceschetti syndrome 1, homolog (Tcof1), mRNA.	6.93073	7.40989	7.21403	7.31466	7.81929	7.57951	7.46735	7.66459	5q32-q33.1	0.391462	1.24291e-14	2.26954e-13
1326	Tctn2	Mus musculus tectonic family member 2 (Tctn2), mRNA.	6.35445	6.57053	6.42937	6.42077	6.72329	6.53543	6.63082	6.76271	12q24.31	0.323654	3.18204e-10	2.66089e-09
1327	Tdg	Mus musculus thymine DNA glycosylase (Tdg), transcript variant 2, mRNA.	7.42839	7.19079	7.1263	7.42895	8.24086	8.02175	8.14549	7.86806	12q23.3	0.353603	4.83559e-12	5.56606e-11
1328	Tead2	Mus musculus TEA domain family member 2 (Tead2), mRNA.	6.05628	5.94738	6.02154	5.74296	6.34883	5.89761	5.96615	5.92489	19q13.33	0.444842	6.76251e-19	2.73304e-17
1329	Tead4	Mus musculus TEA domain family member 4 (Tead4), transcript variant 1, mRNA.	6.0915	6.01539	6.11274	6.17516	6.08795	6.08276	5.955	6.2066	12p13.33	0.304532	3.66409e-09	2.56257e-08
1330	Tesc	Mus musculus tescalcin (Tesc), mRNA.	6.89872	6.91524	6.738	6.81177	6.94682	6.95178	6.84183	7.04002	12q24.22	0.393779	8.40883e-15	1.58294e-13
1331	Tet1	Putative uncharacterized protein gene:ENSMUSG00000047146	5.51855	5.70978	5.40372	5.42112	5.90329	6.63781	6.03483	5.71297	10q21.3	0.357667	2.64494e-12	3.18917e-11
1332	Tex10	Mus musculus testis expressed gene 10 (Tex10), mRNA.	7.2061	7.08673	7.44283	7.20817	8.95855	8.75668	8.84461	8.88701	9q31.1	0.380832	7.17921e-14	1.13545e-12
1333	Tgfa	Mus musculus transforming growth factor alpha (Tgfa), mRNA.	7.28761	7.27013	7.23284	7.39238	6.9247	6.85206	6.92267	7.21051	2p13.3	0.33849	4.23046e-11	4.0872e-10
1334	Tgfb1	Mus musculus transforming growth factor, beta 1 (Tgfb1), mRNA.	6.59309	6.53789	6.56601	6.58029	6.39864	6.5175	6.50812	6.38079	19q13.2	0.401315	2.30964e-15	5.01255e-14
1335	Tgif2	Mus musculus TGFB-induced factor homeobox 2 (Tgif2), mRNA.	7.45362	7.40485	7.37647	7.45754	7.35718	7.45411	7.4468	7.36315	20q11.23	0.397883	4.17703e-15	8.49188e-14
1336	Thumpd2	Mus musculus THUMP domain containing 2, mRNA (cDNA clone IMAGE:3418748), complete cds.	6.42206	6.52988	6.48895	6.35157	7.14549	7.16318	7.20366	6.82726	2p22.1|2p22-p21	0.33967	3.58633e-11	3.51048e-10
1337	Tiam2	Mus musculus T-cell lymphoma invasion and metastasis 2 (Tiam2), transcript variant 2, mRNA.	5.65865	5.40415	6.34066	5.74835	6.21148	5.97764	6.25831	6.15334	6q25.2-q25.3	0.356125	3.32852e-12	3.95263e-11
1338	Timm44	Mus musculus translocase of inner mitochondrial membrane 44 (Timm44), nuclear gene encoding mitochondrial protein, mRNA.	7.61668	7.60622	7.57675	7.76268	8.72002	8.23504	8.57749	8.15109	19p13.2	0.368172	5.34143e-13	7.28364e-12
1339	Tjp3	Mus musculus tight junction protein 3 (Tjp3), mRNA.	7.07926	7.2775	6.9923	7.13191	6.73203	6.65437	6.65633	6.87062	19p13.3	0.334172	7.69725e-11	7.10837e-10
1340	Tll2	Mus musculus tolloid-like 2 (Tll2), mRNA.	5.78205	5.96686	5.8234	5.90641	5.43981	5.7773	5.64932	5.94237	10q24.1	0.307565	2.51572e-09	1.81179e-08
1341	Tmc6	Mus musculus transmembrane channel-like gene family 6 (Tmc6), transcript variant 1, mRNA.	6.04744	6.01654	6.23698	6.11168	6.16334	5.94693	5.96042	6.15597	17q25.3	0.418314	1.10714e-16	2.97357e-15
1342	Tmcc2	Mus musculus transmembrane and coiled-coil domains 2 (Tmcc2), mRNA.	5.7269	5.94345	5.78132	5.97483	5.72685	5.69833	5.58359	6.00758	1q32.1	0.359416	2.03463e-12	2.49954e-11
1343	Tmco3	Mus musculus transmembrane and coiled-coil domains 3 (Tmco3), mRNA.	6.43688	6.81574	6.75861	6.75357	6.67392	6.72604	6.4846	6.68209	13q34	0.332455	9.73951e-11	8.85594e-10
1344	Tmed3	Mus musculus transmembrane emp24 domain containing 3 (Tmed3), mRNA.	7.59074	7.4532	7.86743	7.92876	7.96169	7.76668	7.86179	7.31905	15q25.1	0.382896	5.13227e-14	8.34036e-13
1345	Tmeff1	Mus musculus transmembrane protein with EGF-like and two follistatin-like domains 1 (Tmeff1), mRNA.	6.24404	6.23146	6.35432	6.19022	9.7849	8.93337	9.3227	9.49508	9q31.1	0.329394	1.47659e-10	1.29991e-09
1346	Tmem120b	Mus musculus transmembrane protein 120B (Tmem120b), mRNA.	6.19306	6.89871	6.68936	6.52427	7.37813	7.31932	7.03108	7.12186	12q24.31	0.334727	7.13108e-11	6.62511e-10
1347	Tmem132a	Mus musculus transmembrane protein 132A (Tmem132a), mRNA.	6.99983	6.8497	6.85198	6.99962	6.71632	6.726	6.84158	6.99185	11q12.2	0.465601	9.06126e-21	4.95925e-19
1348	Tmem136	Mus musculus transmembrane protein 136 (Tmem136), mRNA.	5.83938	5.79246	5.72692	5.63934	6.27434	6.22177	5.96083	6.43049	11q23.3	0.414821	2.09649e-16	5.41261e-15
1349	Tmem147	Mus musculus transmembrane protein 147 (Tmem147), mRNA.	8.31208	8.10402	8.0213	8.71779	8.7268	8.36045	8.85888	7.90242	19q13.12	0.418109	1.14959e-16	3.07058e-15
1350	Tmem151a	Mus musculus transmembrane protein 151A (Tmem151a), mRNA.	6.96278	6.9432	6.63289	6.78934	6.69311	6.8103	6.75745	6.90948	11q13.2	0.336587	5.51378e-11	5.23145e-10
1351	Tmem184b	Mus musculus transmembrane protein 184b (Tmem184b), mRNA.	6.81867	6.52452	6.38273	7.02919	6.90912	6.57915	6.36507	6.40422	22q13.1	0.463831	1.32403e-20	6.96192e-19
1352	Tmem201	Mus musculus transmembrane protein 201 (Tmem201), transcript variant 1, mRNA.	6.77819	6.7572	6.65412	6.87209	6.79902	6.81506	6.74253	6.8732	1p36.22	0.460373	2.76043e-20	1.37243e-18
1353	Tmem206	Mus musculus transmembrane protein 206 (Tmem206), mRNA.	6.47039	6.60765	6.75035	6.73057	7.29484	6.77404	7.05302	6.95176	1q32.3	0.39129	1.27934e-14	2.32973e-13
1354	Tmem216	Mus musculus transmembrane protein 216 (Tmem216), mRNA.	7.32709	6.85816	7.29174	7.61933	8.16089	7.47068	7.85849	7.79231	11q12.2	0.356468	3.16332e-12	3.76859e-11
1355	Tmem43	Mus musculus transmembrane protein 43 (Tmem43), mRNA.	6.81666	6.54349	6.48063	6.74426	7.09538	6.73289	6.7563	6.62174	3p25.1	0.303234	4.29854e-09	2.96907e-08
1356	Tmem44	Mus musculus transmembrane protein 44 (Tmem44), mRNA.	6.12303	6.21607	6.21881	6.15906	6.2211	5.93535	6.21147	6.3414	3q29	0.364556	9.32547e-13	1.22186e-11
1357	Tmem51	Mus musculus transmembrane protein 51 (Tmem51), mRNA.	6.63525	6.53046	6.27743	6.58154	6.83864	6.54186	6.52569	6.86403	1p36.21	0.471494	2.52213e-21	1.5398e-19
1358	Tmem61	Mus musculus 10 days neonate skin cDNA, RIKEN full-length enriched library, clone:4732441L20 product:unclassifiable, full insert sequence.	6.99981	7.07421	7.18137	7.06712	6.78972	6.81052	6.90069	6.9833	1p32.3	0.394393	7.57816e-15	1.44143e-13
1359	Tmem65	Mus musculus transmembrane protein 65 (Tmem65), mRNA.	6.92167	6.91788	6.68137	6.74978	7.74401	7.61377	8.0477	7.69903	8q24.13	0.446823	4.53831e-19	1.8873e-17
1360	Tmem72	Mus musculus transmembrane protein 72 (Tmem72), mRNA.	6.29368	6.33916	6.0657	6.44476	5.9873	6.11762	6.08995	6.36638	10q11.21	0.357884	2.56036e-12	3.09804e-11
1361	Tmprss7	Mus musculus transmembrane serine protease 7 (Tmprss7), mRNA.	5.10215	5.42016	5.19425	5.30854	5.12365	5.19759	5.15237	5.20458	3q13.2	0.326578	2.15626e-10	1.84852e-09
1362	Tmsb10	Mus musculus thymosin, beta 10 (Tmsb10), mRNA.	7.33122	7.64097	8.07038	7.9889	10.4684	10.8522	10.3012	9.73757	2p11.2	0.396786	5.04101e-15	9.98558e-14
1363	Tnfaip6	Mus musculus tumor necrosis factor alpha induced protein 6 (Tnfaip6), mRNA.	4.64528	4.8532	4.75126	4.78246	4.86672	5.02202	5.1882	5.07246	2q23.3	0.342464	2.41887e-11	2.44342e-10
1364	Tnfrsf18	Mus musculus tumor necrosis factor receptor superfamily, member 18 (Tnfrsf18), transcript variant 1, mRNA.	6.45179	7.0417	6.79651	6.83099	6.94991	6.85478	6.84551	6.85716	1p36.33	0.317195	7.40762e-10	5.82915e-09
1365	Tnfrsf21	Mus musculus tumor necrosis factor receptor superfamily, member 21 (Tnfrsf21), mRNA.	6.87882	6.49622	6.92992	6.86965	7.25063	6.73007	7.29286	7.00188	6p12.3	0.346086	1.443e-11	1.51353e-10
1366	Tnfrsf4	Mus musculus tumor necrosis factor receptor superfamily, member 4 (Tnfrsf4), mRNA.	6.22564	5.96635	6.08781	6.00515	6.14956	6.023	6.17502	6.11206	1p36.33	0.302722	4.57652e-09	3.15132e-08
1367	Tnfsf15	Mus musculus tumor necrosis factor (ligand) superfamily, member 15 (Tnfsf15), mRNA.	6.12578	6.4097	6.01856	6.08226	6.01535	6.8902	5.96643	6.02667	9q32	0.427273	2.08054e-17	6.38986e-16
1368	Tnfsf4	Mus musculus tumor necrosis factor (ligand) superfamily, member 4 (Tnfsf4), mRNA.	5.0809	5.47621	5.19129	4.76998	4.95112	4.96204	5.16298	5.25237	1q25.1	0.361635	1.45531e-12	1.84193e-11
1369	Tnnt2	Mus musculus troponin T2, cardiac (Tnnt2), transcript variant 1, mRNA.	6.78719	6.82167	6.74355	6.85944	6.58185	6.76132	6.83482	6.69217	1q32.1	0.384136	4.19053e-14	6.9448e-13
1370	Tnpo2	Mus musculus transportin 2 (importin 3, karyopherin beta 2b) (Tnpo2), transcript variant 1, mRNA.	7.25774	7.31123	7.11897	7.46871	7.95606	7.56418	7.74389	7.34771	19p13.13	0.499341	4.2355e-24	4.25371e-22
1371	Tomm40	Mus musculus translocase of outer mitochondrial membrane 40 homolog (yeast) (Tomm40), nuclear gene encoding mitochondrial protein, transcript variant 1, mRNA.	7.65277	7.42528	7.54014	7.79875	8.32274	8.07298	8.34067	8.10693	19q13.32	0.365409	8.18166e-13	1.08473e-11
1372	Top2a	Mus musculus topoisomerase (DNA) II alpha (Top2a), mRNA.	6.63174	5.42543	5.87337	4.95709	10.7606	10.4626	10.7556	10.7994	17q21.2	0.380392	7.70898e-14	1.2135e-12
1373	Tor3a	Mus musculus torsin family 3, member A (Tor3a), mRNA.	6.19294	6.08273	5.92983	6.14754	6.20487	6.02034	6.06594	5.85935	1q25.2	0.423549	4.19319e-17	1.21888e-15
1374	Tox	Mus musculus thymocyte selection-associated high mobility group box (Tox), mRNA.	6.67743	7.44385	7.9543	6.71743	6.46144	6.42015	6.75914	6.73213	8q12.1	0.304292	3.77435e-09	2.63263e-08
1375	Tpd52l2	Mus musculus tumor protein D52-like 2 (Tpd52l2), mRNA.	8.02568	7.7446	7.90795	8.0186	8.28009	8.16223	8.14134	8.31662	20q13.33	0.406071	1.00457e-15	2.3381e-14
1376	Tpm3	Tropomyosin 3, gamma gene:ENSMUSG00000027940	10.3041	10.4472	10.4266	10.2722	11.0424	10.8195	10.8025	10.9231	1q21.3	0.397856	4.19662e-15	8.51523e-14
1377	Tpm4	Mus musculus tropomyosin 4 (Tpm4), mRNA.	10.8734	10.9623	10.9742	10.6875	11.7873	11.6934	11.4353	11.8434	19p13.12-p13.11	0.448687	3.1102e-19	1.32636e-17
1378	Tpx2	Mus musculus TPX2, microtubule-associated protein homolog (Xenopus laevis) (Tpx2), transcript variant 1, mRNA.	5.45747	5.21453	5.43098	5.32815	9.03139	8.39521	8.91571	8.73393	20q11.21	0.408934	6.0464e-16	1.46323e-14
1379	Traf2	Mus musculus TNF receptor-associated factor 2 (Traf2), mRNA.	6.60208	7.01739	6.48521	7.02311	6.62588	6.5137	6.6329	7.0138	9q34.3	0.309713	1.92256e-09	1.41143e-08
1380	Traf5	Mus musculus TNF receptor-associated factor 5 (Traf5), mRNA.	6.2755	6.28877	6.37122	6.52692	6.09875	6.31513	5.99639	6.21324	1q32.3	0.423324	4.37343e-17	1.26577e-15
1381	Trafd1	Mus musculus TRAF type zinc finger domain containing 1 (Trafd1), mRNA.	8.06292	8.10422	8.07851	8.12775	7.48235	7.2113	7.81042	7.43322	12q24.13	0.446283	5.06112e-19	2.07889e-17
1382	Trex2	Mus musculus three prime repair exonuclease 2 (Trex2), mRNA.	6.11486	6.34958	6.23249	6.14361	5.9375	6.13185	6.304	6.2935	Xq28	0.312409	1.36757e-09	1.02842e-08
1383	Trim11	Mus musculus tripartite motif-containing 11 (Trim11), mRNA.	6.91237	7.12316	6.71638	6.9732	6.95019	6.98577	6.8075	6.77779	1q42.13	0.43673	3.37239e-18	1.19047e-16
1384	Trim17	Mus musculus tripartite motif-containing 17 (Trim17), mRNA.	6.455	6.47001	6.47027	6.68616	6.95829	6.86668	6.84414	6.80507	1q42.13	0.418739	1.02381e-16	2.78271e-15
1385	Trim28	Mus musculus tripartite motif-containing 28 (Trim28), mRNA.	7.6664	7.88059	7.91058	8.11618	9.07551	8.32968	8.73503	8.41461	19q13.43	0.549267	9.2551e-30	2.73379e-27
1386	Trim46	Mus musculus tripartite motif-containing 46 (Trim46), transcript variant 2, mRNA.	6.38683	6.40905	5.93945	6.12032	6.22601	6.05541	6.13181	6.26255	1q22	0.375	1.82935e-13	2.70335e-12
1387	Trim47	Mus musculus tripartite motif-containing 47 (Trim47), mRNA.	6.81075	6.93094	6.69904	6.7837	7.22843	6.84522	7.13645	7.00007	17q25.1	0.362315	1.3126e-12	1.6825e-11
1388	Trim59	Mus musculus tripartite motif-containing 59 (Trim59), mRNA.	4.9959	4.77638	4.83643	4.19159	8.66271	7.54356	8.11838	8.15681	3q25.33	0.469256	4.11102e-21	2.43581e-19
1389	Trim65	Mus musculus tripartite motif-containing 65 (Trim65), mRNA.	6.10832	6.37484	6.29816	6.07285	6.07724	5.93765	6.11676	6.01033	17q25.1	0.329884	1.38193e-10	1.22334e-09
1390	Trim71	Mus musculus tripartite motif-containing 71 (Trim71), mRNA.	6.36285	6.28632	6.37067	6.11057	6.67413	6.48684	6.64378	6.58883	3p22.3	0.306974	2.70789e-09	1.93768e-08
1391	Trip10	Mus musculus thyroid hormone receptor interactor 10 (Trip10), mRNA.	6.67151	6.65395	6.72889	6.95482	7.13544	7.21291	6.93021	7.23121	19p13.3	0.407271	8.1246e-16	1.92897e-14
1392	Trip13	Mus musculus thyroid hormone receptor interactor 13 (Trip13), mRNA.	6.39387	5.60493	5.84631	5.83071	9.2827	8.69666	9.26764	9.42683	5p15.33	0.386622	2.78366e-14	4.75447e-13
1393	Trmt1	Mus musculus TRM1 tRNA methyltransferase 1 homolog (S. cerevisiae) (Trmt1), mRNA.	6.54153	6.78245	6.82505	7.22259	8.14366	7.33082	7.73937	7.48158	19p13.13	0.467155	6.48362e-21	3.65114e-19
1394	Trnp1	Mus musculus TMF1-regulated nuclear protein 1 (Trnp1), mRNA.	6.42734	6.2573	6.35899	6.44914	6.50645	6.5817	6.55029	6.6764	1p36.11	0.327481	1.91049e-10	1.65335e-09
1395	Troap	Mus musculus trophinin associated protein, mRNA (cDNA clone MGC:178787 IMAGE:9053779), complete cds.	6.12481	6.68299	6.05301	6.13392	7.05641	6.5862	6.69493	6.91855	12q13.12	0.443802	8.32966e-19	3.26777e-17
1396	Trpc1	Mus musculus transient receptor potential cation channel, subfamily C, member 1 (Trpc1), mRNA.	5.82292	5.69667	6.15921	5.31838	7.96511	8.2682	8.3051	8.31962	3q23	0.376408	1.46196e-13	2.20127e-12
1397	Trpc4ap	Mus musculus transient receptor potential cation channel, subfamily C, member 4 associated protein (Trpc4ap), mRNA.	8.46036	8.31965	8.46077	8.63487	8.33515	8.15688	8.10362	7.97705	20q11.22	0.330352	1.29698e-10	1.15578e-09
1398	Trpm2	Mus musculus transient receptor potential cation channel, subfamily M, member 2 (Trpm2), mRNA.	5.8574	6.1336	6.12665	5.97073	5.97297	5.87803	5.82749	6.1215	21q22.3	0.339754	3.54463e-11	3.47135e-10
1399	Trpv4	Mus musculus transient receptor potential cation channel, subfamily V, member 4 (Trpv4), mRNA.	6.20473	6.39417	6.22991	6.19087	6.17196	6.33022	6.29268	6.38858	12q24.11	0.311256	1.58261e-09	1.17561e-08
1400	Trrap	Mus musculus transformation/transcription domain-associated protein (Trrap), mRNA.	7.2493	7.34423	7.44508	7.70768	7.94358	7.99869	7.79049	7.47153	7q22.1	0.356034	3.37389e-12	4.00046e-11
1401	Tsen54	Mus musculus tRNA splicing endonuclease 54 homolog (S. cerevisiae) (Tsen54), mRNA.	6.27109	6.58679	6.62097	6.42652	6.79107	6.48987	6.83039	6.85737	17q25.1	0.342794	2.30832e-11	2.33812e-10
1402	Tspan15	Mus musculus tetraspanin 15 (Tspan15), mRNA.	5.86195	6.18194	6.14852	6.41228	7.70481	7.17554	7.50187	7.05258	10q22.1	0.348035	1.08994e-11	1.1726e-10
1403	Tspan3	Mus musculus tetraspanin 3 (Tspan3), mRNA.	6.51664	6.44853	6.46492	6.50074	7.78345	7.73551	7.6363	7.46083	15q24.3	0.383387	4.73687e-14	7.76692e-13
1404	Ttc13	Mus musculus tetratricopeptide repeat domain 13 (Ttc13), mRNA.	6.96458	6.91506	7.03516	7.00969	7.7769	7.51619	7.58822	7.22079	1q42.2	0.360533	1.71955e-12	2.14928e-11
1405	Ttc3	Mus musculus tetratricopeptide repeat domain 3 (Ttc3), mRNA.	8.17264	7.75892	8.00955	7.32813	9.1587	9.14737	8.88234	9.1795	21q22.13	0.381162	6.80473e-14	1.08218e-12
1406	Ttc39a	Mus musculus tetratricopeptide repeat domain 39A (Ttc39a), transcript variant 2, mRNA.	7.46242	7.21059	7.39276	7.39259	8.23213	8.01659	7.82432	7.82213	1p32.3	0.31905	5.823e-10	4.67656e-09
1407	Ttk	Mus musculus Ttk protein kinase (Ttk), transcript variant 1, mRNA.	5.20334	5.08415	5.05753	5.00439	9.201	8.75855	9.23041	9.26576	6q14.1	0.372082	2.90067e-13	4.10302e-12
1408	Ttll1	Mus musculus tubulin tyrosine ligase-like 1 (Ttll1), mRNA.	5.97337	5.93366	5.91491	6.85194	6.67253	6.37112	6.43799	5.97274	22q13.2	0.393131	9.38335e-15	1.74999e-13
1409	Ttll3	Mus musculus tubulin tyrosine ligase-like family, member 3 (Ttll3), transcript variant 1, mRNA.	6.53436	6.77088	6.49927	6.62708	6.49506	6.37439	6.58931	6.68636	3p25.3	0.334818	7.0424e-11	6.55181e-10
1410	Ttll4	Mus musculus tubulin tyrosine ligase-like family, member 4 (Ttll4), mRNA.	7.82996	7.82853	7.72316	8.12057	9.23903	9.0886	9.05187	8.67676	2q35	0.49748	6.61234e-24	6.4788e-22
1411	Ttyh1	Mus musculus tweety homolog 1 (Drosophila) (Ttyh1), transcript variant 2, mRNA.	6.58258	6.66428	6.26924	6.55651	6.26542	6.48229	6.31729	6.69492	19q13.42	0.372057	2.91213e-13	4.11451e-12
1412	Ttyh3	Mus musculus tweety homolog 3 (Drosophila) (Ttyh3), mRNA.	7.26691	7.41763	7.33158	7.44796	7.84147	7.70189	7.79004	7.85909	7p22.3	0.362653	1.2469e-12	1.60359e-11
1413	Tuba1a	Mus musculus tubulin, alpha 1A (Tuba1a), mRNA.	7.10717	7.76182	8.04573	7.92072	8.33118	7.68419	8.06503	8.52959	12q13.12	0.316107	8.52282e-10	6.64297e-09
1414	Tuba1b	Mus musculus tubulin, alpha 1B (Tuba1b), mRNA.	9.13224	9.53487	9.66469	9.81667	11.3062	10.7736	11.0912	10.6718	12q13.12	0.407172	8.268e-16	1.95838e-14
1415	Tuba1c	Mus musculus tubulin, alpha 1C (Tuba1c), mRNA.	9.18363	9.68922	9.68976	9.7263	10.9378	10.4065	10.7412	10.2432	12q13.12	0.38885	1.92361e-14	3.40719e-13
1416	Tubb3	Mus musculus tubulin, beta 3 (Tubb3), mRNA.	4.8685	5.54923	5.56354	5.29195	5.66213	5.13255	5.34075	5.72803	16q24.3	0.39277	9.9732e-15	1.8514e-13
1417	Tulp3	Mus musculus tubby-like protein 3 (Tulp3), mRNA.	6.55684	6.24738	6.13687	6.18634	6.41246	6.39013	6.62386	6.70105	12p13.33	0.327469	1.9136e-10	1.65532e-09
1418	Tyk2	Mus musculus tyrosine kinase 2 (Tyk2), mRNA.	5.98749	5.89241	5.82976	6.22617	5.94551	5.81569	5.67333	5.65844	19p13.2	0.410349	4.69612e-16	1.15596e-14
1419	Tyro3	Mus musculus TYRO3 protein tyrosine kinase 3 (Tyro3), mRNA.	6.32977	6.41523	6.18687	6.24442	6.3414	6.40031	6.27008	6.58242	15q15.1	0.517473	4.77129e-26	6.70182e-24
1420	Tysnd1	Mus musculus trypsin domain containing 1, mRNA (cDNA clone MGC:155636 IMAGE:8734069), complete cds.	7.64299	8.06457	7.99115	8.44181	8.30329	7.86039	7.88666	7.35112	10q22.1	0.304465	3.69477e-09	2.58222e-08
1421	U2af2	Mus musculus U2 small nuclear ribonucleoprotein auxiliary factor (U2AF) 2 (U2af2), mRNA.	7.10293	6.95075	7.27966	7.16341	7.92334	7.43718	7.51851	7.52095	19q13.42	0.508462	4.58552e-25	5.38625e-23
1422	Uap1l1	Mus musculus UDP-N-acteylglucosamine pyrophosphorylase 1-like 1 (Uap1l1), mRNA.	6.3638	6.18857	6.25921	6.34211	6.86498	6.73905	6.90457	6.70159	9q34.3	0.390132	1.55326e-14	2.79809e-13
1423	Uba2	Mus musculus ubiquitin-like modifier activating enzyme 2 (Uba2), mRNA.	7.93066	7.43649	7.68413	7.84854	9.36618	9.22131	9.47923	9.03102	19q13.11	0.400636	2.59823e-15	5.54013e-14
1424	Ubap2	Mus musculus ubiquitin-associated protein 2 (Ubap2), mRNA.	8.14693	7.97053	8.15957	8.31353	10.0862	9.51739	9.60095	9.66761	9p13.3	0.431095	1.00408e-17	3.28468e-16
1425	Ubap2l	Mus musculus ubiquitin associated protein 2-like (Ubap2l), transcript variant 1, mRNA.	8.76922	8.88779	9.03107	8.9933	9.70195	9.6957	9.5781	9.55806	1q21.3	0.403674	1.53071e-15	3.41241e-14
1426	Ube2c	Mus musculus ubiquitin-conjugating enzyme E2C (Ube2c), mRNA.	6.41477	6.26793	6.38302	6.18379	9.54574	8.52217	9.20533	8.57177	20q13.12	0.440003	1.77258e-18	6.59335e-17
1427	Ube2d1	Mus musculus ubiquitin-conjugating enzyme E2D 1, UBC4/5 homolog (yeast) (Ube2d1), mRNA.	8.36566	8.30232	8.63926	8.4451	8.74323	9.00106	8.63575	9.08656	10q21.1	0.348542	1.01287e-11	1.09733e-10
1428	Ube2i	Mus musculus ubiquitin-conjugating enzyme E2I (Ube2i), mRNA.	8.20176	8.30892	8.27698	8.12139	8.42475	8.46005	8.38607	8.58749	16p13.3	0.362652	1.24704e-12	1.60359e-11
1429	Ube2m	Mus musculus ubiquitin-conjugating enzyme E2M (UBC12 homolog, yeast) (Ube2m), mRNA.	6.53813	6.4768	6.19696	6.62147	7.07078	7.22572	6.86634	6.64063	19q13.43	0.316593	8.00562e-10	6.27148e-09
1430	Ube2s	Mus musculus ubiquitin-conjugating enzyme E2S (Ube2s), mRNA.	6.61214	6.78701	6.70623	7.08891	8.38669	7.56824	8.09422	7.80508	19q13.42	0.363184	1.14997e-12	1.48352e-11
1431	Ube2t	Mus musculus ubiquitin-conjugating enzyme E2T (putative) (Ube2t), mRNA.	5.74977	5.56208	5.42322	5.30046	6.51354	6.29174	6.32826	6.49888	1q32.1	0.339163	3.85054e-11	3.749e-10
1432	Ube2z	Mus musculus ubiquitin-conjugating enzyme E2Z (putative) (Ube2z), mRNA.	8.84246	8.20302	8.67523	8.62508	8.66506	8.60794	8.67526	8.53707	17q21.32	0.383189	4.89243e-14	7.99587e-13
1433	Uhrf1	Mus musculus ubiquitin-like, containing PHD and RING finger domains, 1 (Uhrf1), transcript variant 1, mRNA.	6.16792	5.95278	5.77312	6.03369	8.03184	7.46545	7.85295	7.55454	19p13.3	0.485164	1.17843e-22	9.10381e-21
1434	Uhrf1bp1	Mus musculus UHRF1 (ICBP90) binding protein 1 (Uhrf1bp1), mRNA.	6.73272	6.54301	6.60087	6.8421	6.86445	6.70652	6.5567	6.56825	6p21.31	0.337449	4.89174e-11	4.6655e-10
1435	Unc119	Mus musculus unc-119 homolog (C. elegans) (Unc119), mRNA.	5.80489	5.94706	6.16826	5.95486	6.59195	6.44684	6.25982	5.87272	17q11.2	0.422092	5.50399e-17	1.56813e-15
1436	Unc119b	Mus musculus unc-119 homolog B (C. elegans) (Unc119b), mRNA.	6.90218	7.08952	6.76693	7.04207	7.00669	6.90175	6.89443	6.71341	12q24.31	0.336236	5.78859e-11	5.46123e-10
1437	Unc13a	Mus musculus unc-13 homolog A (C. elegans), mRNA (cDNA clone IMAGE:5700788), complete cds.	6.06719	6.23426	5.92211	6.06291	6.0141	5.87456	5.84793	6.10719	19p13.11	0.307929	2.40404e-09	1.73821e-08
1438	Unc5b	Mus musculus unc-5 homolog B (C. elegans) (Unc5b), mRNA.	5.47993	6.20107	5.97106	5.81736	6.41506	6.20744	6.20241	6.21003	10q22.1	0.387807	2.28787e-14	3.98217e-13
1439	Unc93b1	Mus musculus unc-93 homolog B1 (C. elegans) (Unc93b1), mRNA.	6.5006	6.49234	6.84438	6.70825	6.61099	6.11745	6.62165	6.4185	11q13.2	0.328315	1.70789e-10	1.48763e-09
1440	Upf1	Mus musculus UPF1 regulator of nonsense transcripts homolog (yeast) (Upf1), transcript variant 1, mRNA.	6.68498	6.9548	7.01647	7.07586	7.35697	7.21564	7.09278	7.16862	19p13.11	0.311317	1.57046e-09	1.16787e-08
1441	Usp21	Mus musculus ubiquitin specific peptidase 21 (Usp21), mRNA.	6.84427	7.03981	7.13968	7.48243	7.23086	6.922	7.01294	7.09211	1q23.3	0.404302	1.37131e-15	3.09844e-14
1442	Usp37	Mus musculus ubiquitin specific peptidase 37 (Usp37), mRNA.	7.17173	7.0036	6.97158	6.67961	8.01774	8.14284	8.07695	7.83796	2q35	0.31793	6.73505e-10	5.34459e-09
1443	Usp39	Mus musculus ubiquitin specific peptidase 39 (Usp39), mRNA.	7.85694	7.97623	7.75453	7.84511	8.31624	8.47307	8.40162	7.99112	2p11.2	0.423619	4.13867e-17	1.20652e-15
1444	Utrn	Mus musculus utrophin (Utrn), mRNA.	8.03155	7.86646	8.11251	8.11195	7.86678	8.43724	8.00095	7.73284	6q24.2	0.312787	1.30335e-09	9.81962e-09
1445	Uxs1	Mus musculus UDP-glucuronate decarboxylase 1 (Uxs1), mRNA.	8.57683	8.61044	8.27212	8.35792	8.31442	8.00072	8.03192	7.80307	2q12.2	0.375172	1.77997e-13	2.63661e-12
1446	Vangl2	Mus musculus vang-like 2 (van gogh, Drosophila) (Vangl2), mRNA.	5.84685	6.02674	5.97293	5.95284	5.9052	6.03001	5.84611	6.25528	1q23.2	0.356999	2.92257e-12	3.50674e-11
1447	Vash1	Mus musculus vasohibin 1 (Vash1), mRNA.	6.34087	6.45966	6.33197	6.46425	6.35411	6.1663	6.24156	6.57259	14q24.3	0.316522	8.07924e-10	6.31684e-09
1448	Vasp	Mus musculus vasodilator-stimulated phosphoprotein (Vasp), mRNA.	7.12445	7.27656	7.12073	6.981	7.15197	7.06038	6.9167	7.26915	19q13.32	0.398971	3.46438e-15	7.15901e-14
1449	Vav3	Mus musculus vav 3 oncogene (Vav3), transcript variant 1, mRNA.	5.56517	6.19138	6.11093	5.81972	5.79824	6.04346	6.15178	6.07161	1p13.3	0.307852	2.42718e-09	1.75305e-08
1450	Vcan	Mus musculus versican (Vcan), transcript variant 1, mRNA.	5.52354	5.65029	5.36299	4.87526	5.88485	6.22819	5.45204	5.76914	5q14.2-q14.3	0.329766	1.40415e-10	1.24081e-09
1451	Vegfb	Mus musculus vascular endothelial growth factor B (Vegfb), mRNA.	7.52823	7.46518	7.43625	7.54983	7.89016	7.58364	7.68326	7.88899	11q13.1	0.352588	5.61437e-12	6.38563e-11
1452	Veph1	Mus musculus ventricular zone expressed PH domain homolog 1 (zebrafish) (Veph1), transcript variant Veph-A, mRNA.	5.80054	6.00691	5.62388	5.80882	5.31498	5.44693	5.65169	5.76689	3q25.31-q25.32	0.306699	2.80198e-09	1.99704e-08
1453	Vgf	Mus musculus VGF nerve growth factor inducible (Vgf), mRNA.	5.97764	6.04473	6.09933	6.26961	5.94733	6.05251	6.04479	6.31943	7q22.1	0.300989	5.65426e-09	3.84858e-08
1454	Vps37b	Mus musculus vacuolar protein sorting 37B (yeast) (Vps37b), mRNA.	6.12605	6.42526	6.29463	6.46297	6.32998	6.44911	6.25601	6.17604	12q24.31	0.308263	2.30585e-09	1.67083e-08
1455	Vps37c	Mus musculus vacuolar protein sorting 37C (yeast) (Vps37c), mRNA.	6.33334	6.09554	6.26877	7.00476	6.91767	6.56527	6.5768	6.64624	11q12.2	0.51801	4.15982e-26	5.96816e-24
1456	Vps72	Mus musculus vacuolar protein sorting 72 (yeast) (Vps72), mRNA.	6.41308	6.60809	6.15139	6.7068	6.77658	6.45676	6.29186	6.46679	1q21.3	0.330343	1.29857e-10	1.15668e-09
1457	Vwa5b2	Mus musculus von Willebrand factor A domain containing 5B2 (Vwa5b2), transcript variant 2, mRNA.	6.14729	6.15284	5.93068	6.09527	5.85718	5.6836	5.94027	6.20585	3q27.1	0.405129	1.18583e-15	2.71901e-14
1458	Wasf1	Mus musculus WASP family 1 (Wasf1), mRNA.	6.83066	6.6641	6.81738	6.62401	7.26682	6.8837	7.18222	7.28432	6q21	0.34232	2.46855e-11	2.49037e-10
1459	Wdfy4	Mus musculus WD repeat and FYVE domain containing 4 (Wdfy4), mRNA.	6.1703	6.25597	6.34178	6.39803	6.33795	6.42367	6.32386	6.22624	10q11.23	0.302713	4.58157e-09	3.15372e-08
1460	Wdhd1	Mus musculus WD repeat and HMG-box DNA binding protein 1 (Wdhd1), mRNA.	6.45956	6.34848	6.41719	5.96129	9.16992	9.01289	9.11321	9.18528	14q22.2-q22.3	0.3976	4.38556e-15	8.83534e-14
1461	Wdr1	Mus musculus WD repeat domain 1 (Wdr1), mRNA.	7.65112	7.45333	7.4574	7.50552	7.87652	7.76059	7.68821	7.4345	4p16.1	0.30944	1.9895e-09	1.45684e-08
1462	Wdr62	Mus musculus WD repeat domain 62, mRNA (cDNA clone MGC:65624 IMAGE:6405269), complete cds.	6.20414	6.63099	6.17193	6.38964	6.21122	6.2823	6.29158	6.70862	19q13.12	0.5014	2.57918e-24	2.67038e-22
1463	Wdr91	Mus musculus WD repeat domain 91 (Wdr91), mRNA.	6.58753	6.7859	6.91598	7.1036	6.50427	6.37051	6.64561	6.17122	7q33	0.347885	1.11377e-11	1.19313e-10
1464	Wdyhv1	Mus musculus WDYHV motif containing 1 (Wdyhv1), mRNA.	7.25931	6.71524	6.93804	7.15918	7.24047	7.18822	7.41904	7.01234	8q24.13	0.316546	8.05409e-10	6.30208e-09
1465	Wiz	Mus musculus widely-interspaced zinc finger motifs (Wiz), transcript variant 1, mRNA.	6.93168	7.18155	6.80869	7.1185	7.08341	6.91543	6.9234	7.08047	19p13.12	0.41645	1.55805e-16	4.09085e-15
1466	Wnk2	Mus musculus WNK lysine deficient protein kinase 2 (Wnk2), mRNA.	6.49309	6.52374	6.12103	6.35497	6.07907	6.43183	6.03499	6.4631	9q22.31	0.51851	3.66068e-26	5.40651e-24
1467	Wnt10a	Mus musculus wingless related MMTV integration site 10a (Wnt10a), mRNA.	6.97132	7.05589	6.79206	6.57285	6.49274	6.75176	6.62463	6.80268	2q35	0.345077	1.66744e-11	1.72997e-10
1468	Wnt7b	Mus musculus wingless-related MMTV integration site 7B (Wnt7b), mRNA.	6.45527	6.49052	6.61655	6.44946	6.47294	6.47211	6.37422	6.34123	22q13.31	0.383249	4.84478e-14	7.93557e-13
1469	Wtip	Mus musculus WT1-interacting protein (Wtip), mRNA.	7.01851	7.25975	6.9227	6.76084	6.46155	6.76941	6.56138	7.00135	19q13.11	0.325503	2.48923e-10	2.11322e-09
1470	Xrcc1	Mus musculus X-ray repair complementing defective repair in Chinese hamster cells 1 (Xrcc1), mRNA.	6.6661	6.96019	6.98724	7.05963	7.6705	7.24677	7.3681	7.30045	19q13.31	0.436135	3.78773e-18	1.32314e-16
1471	Xrcc2	Mus musculus X-ray repair complementing defective repair in Chinese hamster cells 2 (Xrcc2), mRNA.	5.31693	5.27378	5.32971	5.19387	5.76884	5.56673	5.76965	5.91632	7q36.1	0.350944	7.14243e-12	7.9569e-11
1472	Xrcc3	Mus musculus X-ray repair complementing defective repair in Chinese hamster cells 3 (Xrcc3), mRNA.	7.12869	7.45409	7.17002	7.03107	7.1242	7.13979	6.92143	7.19917	14q32.33	0.333448	8.50216e-11	7.80862e-10
1473	Ydjc	Mus musculus YdjC homolog (bacterial) (Ydjc), mRNA.	6.14035	6.08743	6.01558	5.74732	7.19593	6.25615	6.59199	6.53694	22q11.21	0.312294	1.38765e-09	1.04219e-08
1474	Yeats2	Mus musculus YEATS domain containing 2 (Yeats2), transcript variant 1, mRNA.	6.8744	6.59022	6.79824	6.97279	7.99574	8.03114	8.10469	7.66024	3q27.1	0.497188	7.09047e-24	6.78187e-22
1475	Yipf2	Mus musculus Yip1 domain family, member 2 (Yipf2), mRNA.	7.05572	6.71753	6.61421	6.94223	6.94384	6.86187	6.77756	6.72894	19p13.2	0.462429	1.78546e-20	9.2192e-19
1476	Ykt6	Mus musculus YKT6 homolog (S. Cerevisiae) (Ykt6), mRNA.	6.57023	6.15319	6.40788	6.7524	6.54231	6.19293	6.2273	6.25479	7p13	0.418832	1.00649e-16	2.74307e-15
1477	Ywhab	Mus musculus tyrosine 3-monooxygenase/tryptophan 5-monooxygenase activation protein, beta polypeptide (Ywhab), mRNA.	9.74318	9.42953	9.80903	9.70468	10.2579	10.2361	10.1124	10.2114	20q13.12	0.306843	2.75232e-09	1.96561e-08
1478	Ywhah	Mus musculus tyrosine 3-monooxygenase/tryptophan 5-monooxygenase activation protein, eta polypeptide (Ywhah), mRNA.	9.43082	9.41891	9.52362	9.20453	10.3379	9.92497	10.1617	10.359	22q12.3	0.30231	4.81328e-09	3.29852e-08
1479	Ywhaq	Mus musculus tyrosine 3-monooxygenase/tryptophan 5-monooxygenase activation protein, theta polypeptide (Ywhaq), mRNA.	8.40368	8.39548	8.25001	7.97645	8.45269	8.63391	8.89463	8.61381	2p25.1	0.302124	4.92376e-09	3.36963e-08
1480	Ywhaz	Mus musculus tyrosine 3-monooxygenase/tryptophan 5-monooxygenase activation protein, zeta polypeptide (Ywhaz), mRNA.	9.54653	9.37551	9.19492	9.23189	9.35774	9.36313	9.39001	9.49305	8q22.3	0.409792	5.18836e-16	1.2678e-14
1481	Zbed4	Mus musculus zinc finger, BED domain containing 4 (Zbed4), mRNA.	6.68392	6.54864	7.00179	6.29599	8.14998	7.57822	7.82852	7.49678	22q13.33	0.404128	1.41369e-15	3.18691e-14
1482	Zbtb12	Mus musculus zinc finger and BTB domain containing 12 (Zbtb12), mRNA.	6.22291	6.24251	6.21996	6.22975	6.40406	6.46253	6.32721	6.48887	6p21.33	0.408879	6.10598e-16	1.47587e-14
1483	Zbtb34	Mus musculus zinc finger and BTB domain containing 34 (Zbtb34), mRNA.	7.02981	7.08134	6.94559	7.02912	7.42321	7.40727	7.51695	7.71088	9q33.3	0.338197	4.40708e-11	4.2395e-10
1484	Zbtb45	Mus musculus zinc finger and BTB domain containing 45 (Zbtb45), mRNA.	6.17995	5.95624	5.95062	6.31651	6.15419	5.94481	6.04553	6.05083	19q13.43	0.510595	2.7001e-25	3.28692e-23
1485	Zdhhc13	Mus musculus zinc finger, DHHC domain containing 13 (Zdhhc13), mRNA.	8.33625	8.47619	8.62045	8.36374	9.26827	9.30725	9.14284	9.14441	11p15.1	0.419204	9.39736e-17	2.57511e-15
1486	Zdhhc7	Mus musculus zinc finger, DHHC domain containing 7 (Zdhhc7), mRNA.	6.51034	6.3822	6.5212	6.45087	6.65177	6.48745	6.44396	6.36956	16q24.1	0.343248	2.16408e-11	2.19979e-10
1487	Zfat	Mus musculus zinc finger and AT hook domain containing (Zfat), transcript variant 1, mRNA.	6.09802	6.33951	6.10452	6.15745	6.25787	6.41529	6.19808	6.37298	8q24.22	0.341498	2.77303e-11	2.76972e-10
1488	Zfp64	Mus musculus zinc finger protein 64 (Zfp64), mRNA.	6.33036	6.48677	6.46122	6.41268	6.66849	6.68252	6.41755	6.72409	20q13.2	0.338357	4.30992e-11	4.15199e-10
1489	Zic5	Mus musculus zinc finger protein of the cerebellum 5 (Zic5), mRNA.	6.10384	6.13664	5.96287	5.8848	6.27886	6.72687	6.25153	6.22277	13q32.3	0.361672	1.44733e-12	1.83298e-11
1490	Zmat4	Mus musculus zinc finger, matrin type 4 (Zmat4), mRNA.	4.99657	5.18635	5.08678	4.58009	5.02416	4.96147	5.16393	5.03111	8p11.21	0.322913	3.50939e-10	2.90799e-09
1491	Zmiz1	Mus musculus zinc finger, MIZ-type containing 1 (Zmiz1), mRNA.	7.11088	7.37033	7.39554	7.67671	7.60733	7.34966	7.44322	7.20119	10q22.3	0.411108	4.0986e-16	1.02173e-14
1492	Zmym3	Mus musculus zinc finger, MYM-type 3 (Zmym3), mRNA.	6.52823	7.032	6.87594	6.99776	6.86848	6.87591	6.95485	7.09073	Xq13.1	0.319997	5.14718e-10	4.16041e-09
1493	Zswim1	Mus musculus zinc finger, SWIM domain containing 1 (Zswim1), mRNA.	5.97963	5.94114	5.95707	5.79849	6.31274	6.11832	6.20702	5.90969	20q13.12	0.30365	4.08444e-09	2.83483e-08
1494	Zswim4	Mus musculus zinc finger, SWIM domain containing 4 (Zswim4), mRNA.	6.52745	6.62847	6.44513	6.58905	6.4473	6.32966	6.52546	6.54687	19p13.13-p13.12	0.39524	6.5624e-15	1.26621e-13
1495	Zwint	Mus musculus ZW10 interactor (Zwint), mRNA.	6.61102	6.53004	6.87564	6.87603	6.90964	6.95445	7.11254	6.88532	10q21.1	0.344542	1.80001e-11	1.85696e-10

## Sheet: Sup. Table 2
	gene_symbol	gene_discription	WT_1	WT_2	WT_3	WT_4	MYC_1	MYC_2	MYC_3	MYC_4	Cytoband	Spearman.s.Correlation	p.Value	q.Value
1	A1bg	Mus musculus alpha-1-B glycoprotein (A1bg), mRNA.	4.9106	5.72536	10.9297	5.34762	5.01554	4.75395	5.18312	5.01109	19q13.43	-0.420695	7.13434e-17	1.99583e-15
2	Aadac	Mus musculus arylacetamide deacetylase (esterase) (Aadac), mRNA.	11.5405	11.6049	11.4271	11.3015	9.90133	10.4221	10.0994	9.69691	3q25.1	-0.409398	5.5663e-16	1.35357e-14
3	Aadat	Mus musculus aminoadipate aminotransferase (Aadat), mRNA.	10.3051	10.1462	10.1218	10.6943	5.12738	6.26773	5.97592	4.75934	4q33	-0.452445	1.44192e-19	6.4218e-18
4	Aass	Mus musculus aminoadipate-semialdehyde synthase (Aass), nuclear gene encoding mitochondrial protein, mRNA.	10.729	10.8355	10.6373	10.3297	5.27969	8.19578	6.9052	6.2855	7q31.32	-0.535815	3.84703e-28	8.39906e-26
5	Abat	Mus musculus 4-aminobutyrate aminotransferase (Abat), nuclear gene encoding mitochondrial protein, mRNA.	9.26161	9.82167	10.042	10.212	9.65158	9.7692	9.94079	9.11787	16p13.2	-0.551923	4.3447e-30	1.36356e-27
6	Abca5	Mus musculus ATP-binding cassette, sub-family A (ABC1), member 5 (Abca5), mRNA.	7.79913	7.66087	7.86658	7.79555	6.35408	7.18771	6.68757	6.72152	17q24.3	-0.308879	2.13467e-09	1.55408e-08
7	Abca6	Mus musculus ATP-binding cassette, sub-family A (ABC1), member 6 (Abca6), mRNA.	10.3584	10.2185	10.377	10.3951	5.83774	7.50584	7.11801	5.98295	17q24.2-q24.3	-0.54293	5.46949e-29	1.33976e-26
8	Abca9	Mus musculus ATP-binding cassette, sub-family A (ABC1), member 9 (Abca9), mRNA.	6.983	6.78115	6.9428	6.67774	5.67366	6.33852	6.43744	5.75266	17q24.2	-0.317716	6.92416e-10	5.4777e-09
9	Abcb11	Mus musculus ATP-binding cassette, sub-family B (MDR/TAP), member 11 (Abcb11), mRNA.	11.2929	11.1424	11.3269	11.2198	10.5391	11.737	11.5011	10.1363	2q31.1	-0.521	1.93116e-26	3.00692e-24
10	Abcb4	Mus musculus ATP-binding cassette, sub-family B (MDR/TAP), member 4 (Abcb4), mRNA.	8.6133	9.05931	9.46104	9.25602	7.35748	8.51786	8.06944	6.69306	7q21.12	-0.551465	4.95184e-30	1.50701e-27
11	Abcc2	Mus musculus ATP-binding cassette, sub-family C (CFTR/MRP), member 2 (Abcc2), mRNA.	10.9919	11.0313	11.1518	11.4552	9.40588	9.83345	9.56591	9.29772	10q24.2	-0.303588	4.11566e-09	2.85453e-08
12	Abcc6	Mus musculus ATP-binding cassette, sub-family C (CFTR/MRP), member 6 (Abcc6), mRNA.	7.16275	7.20065	7.24798	7.81932	7.00893	6.74953	6.98349	6.65977	16p13.11	-0.437918	2.67258e-18	9.58598e-17
13	Abcc9	Mus musculus ATP-binding cassette, sub-family C (CFTR/MRP), member 9 (Abcc9), transcript variant 2, mRNA.	8.13772	7.89918	8.06757	8.26578	7.72982	7.37577	8.47024	7.52607	12p12.1	-0.40396	1.45606e-15	3.26775e-14
14	Abcd3	Mus musculus ATP-binding cassette, sub-family D (ALD), member 3 (Abcd3), mRNA.	11.0845	11.3735	11.5062	11.4274	10.1566	10.0702	10.205	10.2109	1p21.3	-0.34634	1.39135e-11	1.46317e-10
15	Abcg2	Mus musculus ATP-binding cassette, sub-family G (WHITE), member 2 (Abcg2), mRNA.	9.68165	9.86064	8.02558	9.50312	8.08937	7.73994	8.06904	8.0877	4q22.1	-0.541559	7.9935e-29	1.88891e-26
16	Abcg5	Mus musculus ATP-binding cassette, sub-family G (WHITE), member 5 (Abcg5), mRNA.	9.26409	8.88015	8.84119	9.72705	5.51416	6.5192	6.87936	6.41396	2p21	-0.456215	6.60532e-20	3.10713e-18
17	Abcg8	Mus musculus ATP-binding cassette, sub-family G (WHITE), member 8 (Abcg8), mRNA.	8.10646	8.48396	8.04091	9.53434	6.38487	6.60761	6.99491	6.41391	2p21	-0.405529	1.10518e-15	2.55745e-14
18	Abhd1	Mus musculus abhydrolase domain containing 1 (Abhd1), transcribed RNA.	8.75934	8.56962	8.4426	9.31881	7.85089	7.88389	7.68589	6.9255	2p23.3	-0.461649	2.10686e-20	1.07135e-18
19	Abhd14b	Mus musculus abhydrolase domain containing 14b (Abhd14b), mRNA.	8.29668	8.16711	7.99708	9.19801	8.30687	7.5892	8.12026	7.54075	3p21.2	-0.437083	3.14737e-18	1.12089e-16
20	Abhd5	Mus musculus abhydrolase domain containing 5 (Abhd5), mRNA.	9.3537	8.7177	8.88256	9.28366	8.08494	8.12336	7.96572	7.93327	3p21.33	-0.31504	9.77494e-10	7.55151e-09
21	Abhd6	Mus musculus abhydrolase domain containing 6 (Abhd6), mRNA.	8.23049	8.37907	8.89006	9.45383	8.47057	8.73301	8.46448	7.66464	3p14.3	-0.456401	6.35417e-20	2.99601e-18
22	Abtb2	Mus musculus ankyrin repeat and BTB (POZ) domain containing 2 (Abtb2), mRNA.	6.64892	7.11247	7.00847	6.83458	7.06764	6.81668	6.96559	6.88255	11p13	-0.352577	5.62328e-12	6.39215e-11
23	Acaa2	Mus musculus acetyl-Coenzyme A acyltransferase 2 (mitochondrial 3-oxoacyl-Coenzyme A thiolase) (Acaa2), nuclear gene encoding mitochondrial protein, mRNA.	11.2916	11.3674	11.4683	12.0762	10.8372	10.8397	11.0412	10.2668	18q21.1	-0.501857	2.30949e-24	2.42872e-22
24	Acacb	Mus musculus acetyl-Coenzyme A carboxylase beta (Acacb), mRNA.	7.38265	7.82239	7.46257	7.13382	6.78742	6.85292	6.64327	6.69259	12q24.11	-0.314758	1.01349e-09	7.80556e-09
25	Acad10	Mus musculus acyl-Coenzyme A dehydrogenase family, member 10 (Acad10), mRNA.	5.68316	5.60299	6.21714	6.22331	5.76359	5.84363	6.04905	5.62401	12q24.12	-0.304292	3.77393e-09	2.63263e-08
26	Acad11	Mus musculus acyl-Coenzyme A dehydrogenase family, member 11 (Acad11), mRNA.	9.04639	9.06543	9.57153	9.9566	8.30653	8.57756	8.57739	7.93804	3q22.1	-0.510976	2.45577e-25	3.00772e-23
27	Acadl	Mus musculus acyl-Coenzyme A dehydrogenase, long-chain (Acadl), nuclear gene encoding mitochondrial protein, mRNA.	10.3087	10.5674	11.1075	11.1316	10.6738	10.4159	10.4419	10.1541	2q34	-0.546265	2.15738e-29	6.0185e-27
28	Acadm	Mus musculus acyl-Coenzyme A dehydrogenase, medium chain (Acadm), nuclear gene encoding mitochondrial protein, mRNA.	9.7835	10.2592	10.2998	10.2999	10.1687	10.3549	10.3831	10.1543	1p31.1	-0.507011	6.56111e-25	7.44556e-23
29	Acadsb	Mus musculus acyl-Coenzyme A dehydrogenase, short/branched chain (Acadsb), nuclear gene encoding mitochondrial protein, mRNA.	9.32721	9.08181	9.34676	9.39512	7.77226	8.35733	7.9491	7.58601	10q26.13	-0.395729	6.03779e-15	1.17628e-13
30	Acat1	Mus musculus acetyl-Coenzyme A acetyltransferase 1 (Acat1), nuclear gene encoding mitochondrial protein, mRNA.	10.4406	10.6518	11.2286	11.6311	11.0355	10.9945	11.2607	10.7408	11q22.3	-0.466193	7.97803e-21	4.41451e-19
31	Acbd4	Mus musculus acyl-Coenzyme A binding domain containing 4 (Acbd4), transcript variant 1, mRNA.	6.83706	6.73317	6.65497	6.9477	6.51529	6.59478	6.58466	6.2935	17q21.31	-0.51648	6.1423e-26	8.3361e-24
32	Accs	Mus musculus 1-aminocyclopropane-1-carboxylate synthase homolog (Arabidopsis)(non-functional) (Accs), mRNA.	5.83583	6.19344	5.98813	5.90899	5.55287	5.85351	5.58449	5.95292	11p11.2	-0.302952	4.44957e-09	3.06916e-08
33	Acmsd	Mus musculus amino carboxymuconate semialdehyde decarboxylase (Acmsd), mRNA.	8.0391	8.37214	7.08366	7.02389	5.92542	6.64154	6.37486	6.13493	2q21.3	-0.393649	8.59575e-15	1.6151e-13
34	Aco1	Mus musculus aconitase 1 (Aco1), mRNA.	9.87649	10.1099	10.0449	10.1706	9.74083	9.9289	9.93579	9.4382	9p21.1	-0.363791	1.04833e-12	1.36201e-11
35	Acot1	Mus musculus acyl-CoA thioesterase 1 (Acot1), mRNA.	5.27597	6.75898	6.46845	6.62432	7.85149	7.41194	7.44142	7.53079	14q24.3	-0.423118	4.54552e-17	1.3118e-15
36	Acot12	Mus musculus acyl-CoA thioesterase 12 (Acot12), mRNA.	10.1349	10.1295	10.663	10.5262	9.11981	9.93149	9.62677	9.35804	5q14.1	-0.418249	1.12044e-16	2.99974e-15
37	Acot13	Mus musculus thioesterase superfamily member 2 (Them2), mRNA.	9.7125	10.2637	10.3893	9.73645	9.53029	9.80471	9.72795	9.29901	6p22.3	-0.478966	4.80846e-22	3.33044e-20
38	Acot2	Mus musculus acyl-CoA thioesterase 2 (Acot2), nuclear gene encoding mitochondrial protein, mRNA.	6.73106	7.15385	7.04601	6.80032	7.49761	7.5927	7.60951	7.80426	14q24.3	-0.37047	3.73469e-13	5.17702e-12
39	Acot4	Mus musculus acyl-CoA thioesterase 4 (Acot4), mRNA.	7.01553	7.80762	9.27041	7.78017	8.03917	8.23978	8.02494	8.16067	14q24.3	-0.411263	3.98643e-16	9.95914e-15
40	Acot6	Mus musculus acyl-CoA thioesterase 6 (Acot6), mRNA.	5.98433	6.15603	6.37952	6.05574	6.42658	6.42332	6.27005	6.48246	14q24.3	-0.478968	4.80596e-22	3.33044e-20
41	Acox1	Mus musculus acyl-Coenzyme A oxidase 1, palmitoyl (Acox1), mRNA.	5.83702	5.48671	5.93444	5.96151	6.34979	6.14674	6.12022	6.16573	17q25.1	-0.561624	2.59103e-31	1.00083e-28
42	Acox2	Mus musculus acyl-Coenzyme A oxidase 2, branched chain (Acox2), mRNA.	9.03722	9.60135	9.08376	9.48712	7.72748	8.27266	8.19413	7.73033	3p14.3	-0.534601	5.34079e-28	1.14122e-25
43	Acsf2	Mus musculus acyl-CoA synthetase family member 2 (Acsf2), mRNA.	7.53033	7.56406	7.38597	8.05496	6.04817	6.26855	6.09076	5.36486	17q21.33	-0.348442	1.02761e-11	1.1103e-10
44	Acsl1	Mus musculus acyl-CoA synthetase long-chain family member 1 (Acsl1), mRNA.	11.1198	11.491	11.3049	11.9189	10.9943	11.1078	10.9078	10.8874	4q35.1	-0.466329	7.74805e-21	4.31818e-19
45	Acsl5	Mus musculus acyl-CoA synthetase long-chain family member 5 (Acsl5), mRNA.	11.0823	11.054	11.2547	10.9286	9.86504	9.84816	9.84192	9.79023	10q25.2	-0.432742	7.31443e-18	2.45682e-16
46	Acsm3	Mus musculus acyl-CoA synthetase medium-chain family member 3 (Acsm3), transcript variant 1, mRNA.	10.031	10.2825	10.0258	10.2071	9.47335	9.85531	10.1949	9.81733	16p12.3	-0.500925	2.8926e-24	2.97041e-22
47	Acsm5	Mus musculus acyl-CoA synthetase medium-chain family member 5 (Acsm5), mRNA.	9.42467	9.36921	9.35206	9.76563	5.86418	5.90027	6.39551	5.59976	16p12.3	-0.545692	2.5329e-29	6.8751e-27
48	Acss2	Mus musculus acyl-CoA synthetase short-chain family member 2 (Acss2), mRNA.	8.03557	8.81632	8.47423	8.39798	7.03768	6.47195	6.17945	6.16501	20q11.22	-0.332273	9.98593e-11	9.0636e-10
49	Acss3	Mus musculus acyl-CoA synthetase short-chain family member 3 (Acss3), transcript variant 1, mRNA.	7.61045	8.79252	10.1879	8.40638	5.65095	5.63068	5.48232	5.81044	12q21.31	-0.401854	2.10304e-15	4.59648e-14
50	Acy1	Mus musculus aminoacylase 1 (Acy1), mRNA.	6.76564	6.98707	6.75881	6.94543	7.59554	7.00944	7.69309	6.89692	3p21.2	-0.507915	5.24988e-25	6.06029e-23
51	Acy3	Mus musculus aspartoacylase (aminoacylase) 3 (Acy3), mRNA.	8.1886	8.4014	8.49818	8.50973	6.53618	6.7352	6.87114	7.04894	11q13.2	-0.464904	1.0525e-20	5.63744e-19
52	Acyp2	Mus musculus acylphosphatase 2, muscle type (Acyp2), mRNA.	8.26891	8.22211	8.2522	7.762	7.09923	7.04789	7.20924	7.47495	2p16.2	-0.429529	1.35486e-17	4.29916e-16
53	Adal	Mus musculus adenosine deaminase-like (Adal), mRNA.	7.72641	7.40619	7.56047	7.18124	6.59529	6.88584	6.85556	6.58391	15q15.3	-0.389996	1.58899e-14	2.85734e-13
54	Adh4	Mus musculus alcohol dehydrogenase 4 (class II), pi polypeptide (Adh4), mRNA.	11.389	10.8662	9.88356	11.2587	6.01384	6.23791	6.64297	6.08077	4q23	-0.464619	1.11872e-20	5.96039e-19
55	Adh5	Mus musculus alcohol dehydrogenase 5 (class III), chi polypeptide (Adh5), mRNA.	11.1775	11.0516	10.9558	11.3142	10.85	10.9626	11.0978	10.621	4q23	-0.315859	8.79912e-10	6.84527e-09
56	Adhfe1	Mus musculus alcohol dehydrogenase, iron containing, 1 (Adhfe1), mRNA.	10.1673	10.5587	10.8255	10.7956	9.30665	10.153	9.84148	9.42429	8q13.1	-0.537825	2.22733e-28	5.02676e-26
57	Adi1	Mus musculus acireductone dioxygenase 1 (Adi1), mRNA.	10.124	10.0352	10.1224	10.4146	10.2041	10.0177	10.2038	10.07	2p25.3	-0.574472	5.34933e-33	2.98463e-30
58	Adk	Mus musculus adenosine kinase (Adk), mRNA.	10.9818	10.9487	10.7282	10.5815	9.71824	10.1048	10.0286	9.96396	10q22.2|10q11-q24	-0.342284	2.48144e-11	2.50212e-10
59	Adra1a	Mus musculus adrenergic receptor, alpha 1a (Adra1a), mRNA.	6.5652	6.62268	6.55252	6.99967	6.1289	6.34844	6.53139	6.70847	8p21.2	-0.391736	1.18708e-14	2.17551e-13
60	Adrb1	Mus musculus adrenergic receptor, beta 1 (Adrb1), mRNA.	6.62421	6.78268	6.57128	6.63002	6.6176	6.53498	6.54015	6.64566	10q25.3	-0.303264	4.28258e-09	2.95906e-08
61	Adrb2	Mus musculus adrenergic receptor, beta 2 (Adrb2), mRNA.	6.11455	6.06006	6.42856	6.20957	5.77055	6.32645	5.81178	5.82668	5q32	-0.521571	1.66661e-26	2.63587e-24
62	Afmid	Mus musculus arylformamidase (Afmid), mRNA.	7.81211	8.99057	8.95755	8.65123	6.93525	6.74015	6.91947	6.68547	17q25.3	-0.329984	1.36324e-10	1.20838e-09
63	Agl	Mus musculus amylo-1,6-glucosidase, 4-alpha-glucanotransferase (Agl), mRNA.	8.8114	8.53009	8.63038	8.67435	8.20528	9.26866	8.72285	7.98967	1p21.2	-0.474698	1.24534e-21	8.09512e-20
64	Agxt	Mus musculus alanine-glyoxylate aminotransferase (Agxt), mRNA.	8.36133	8.07286	8.97972	9.60937	6.08378	5.48664	5.96842	5.84306	2q37.3	-0.388524	2.03114e-14	3.56934e-13
65	Agxt2	Mus musculus alanine-glyoxylate aminotransferase 2 (Agxt2), nuclear gene encoding mitochondrial protein, mRNA.	10.4035	10.6299	10.1942	10.6144	7.58378	8.08905	8.01001	7.05209	5p13.2	-0.504474	1.22215e-24	1.3488e-22
66	Aig1	Mus musculus androgen-induced 1 (Aig1), mRNA.	8.43731	7.82792	8.38049	7.63002	7.9739	8.26197	8.14752	8.21225	6q24.2	-0.393934	8.19193e-15	1.54646e-13
67	Ak3	Mus musculus adenylate kinase 3 (Ak3), nuclear gene encoding mitochondrial protein, mRNA.	10.0095	10.4049	10.2849	10.1985	9.64878	9.75562	9.7076	9.46658	9p24.1	-0.331617	1.09199e-10	9.8667e-10
68	Akap6	Mus musculus A kinase (PRKA) anchor protein 6 (Akap6), mRNA.	4.92988	5.03396	5.21725	4.92236	4.87709	4.67708	5.083	4.89479	14q12	-0.394351	7.6323e-15	1.45035e-13
69	Aktip	Mus musculus thymoma viral proto-oncogene 1 interacting protein (Aktip), mRNA.	7.51553	7.36896	7.84407	7.51786	7.79755	7.64748	7.50455	7.61541	16q12.2	-0.317081	7.51745e-10	5.90749e-09
70	Alad	Mus musculus aminolevulinate, delta-, dehydratase (Alad), mRNA.	8.5217	8.75549	9.07802	10.1136	8.9833	8.07248	8.68783	7.79216	9q32	-0.433856	5.89799e-18	2.00792e-16
71	Alas1	Mus musculus aminolevulinic acid synthase 1 (Alas1), mRNA.	10.4528	9.54338	9.02149	8.61065	7.05945	6.77763	7.16184	6.64377	3p21.2	-0.463346	1.46867e-20	7.68223e-19
72	Aldh1a1	Mus musculus aldehyde dehydrogenase family 1, subfamily A1 (Aldh1a1), mRNA.	11.6578	12.0076	11.3376	11.9888	7.49475	8.19479	8.57664	7.95044	9q21.13	-0.509969	3.1552e-25	3.79493e-23
73	Aldh1b1	Mus musculus aldehyde dehydrogenase 1 family, member B1 (Aldh1b1), nuclear gene encoding mitochondrial protein, mRNA.	8.31246	7.68144	8.63633	7.56681	10.2513	9.80918	9.8737	9.97578	9p13.1	-0.313493	1.1913e-09	9.05352e-09
74	Aldh1l1	Mus musculus aldehyde dehydrogenase 1 family, member L1 (Aldh1l1), mRNA.	9.49296	9.48104	9.11088	9.40742	5.68852	6.40196	6.02455	5.98029	3q21.3	-0.514323	1.06055e-25	1.36552e-23
75	Aldh2	Mus musculus aldehyde dehydrogenase 2, mitochondrial (Aldh2), nuclear gene encoding mitochondrial protein, mRNA.	9.10433	9.65359	9.53698	10.8625	8.61862	7.7862	8.15821	7.11553	12q24.12	-0.592186	1.90412e-35	1.82125e-32
76	Aldh3a2	Mus musculus aldehyde dehydrogenase family 3, subfamily A2 (Aldh3a2), mRNA.	8.41016	10.5003	11.1781	10.7688	9.48563	9.5782	9.42855	8.99826	17p11.2	-0.372562	2.68971e-13	3.85071e-12
77	Aldh4a1	Mus musculus aldehyde dehydrogenase 4 family, member A1 (Aldh4a1), nuclear gene encoding mitochondrial protein, mRNA.	7.28575	7.23699	7.54939	7.75098	7.37863	6.87658	7.07126	6.9102	1p36.13	-0.350909	7.17897e-12	7.99317e-11
78	Aldh5a1	Mus musculus aldhehyde dehydrogenase family 5, subfamily A1 (Aldh5a1), mRNA.	7.42246	7.15228	7.69083	8.02756	8.08909	8.12257	8.03824	7.71403	6p22.3	-0.517125	5.21325e-26	7.26905e-24
79	Aldh6a1	Mus musculus aldehyde dehydrogenase family 6, subfamily A1 (Aldh6a1), nuclear gene encoding mitochondrial protein, mRNA.	9.54477	9.67257	10.1009	10.1461	8.263	8.70442	8.79836	8.34735	14q24.3	-0.516787	5.68106e-26	7.76257e-24
80	Aldh7a1	Mus musculus aldehyde dehydrogenase family 7, member A1 (Aldh7a1), transcript variant 2, mRNA.	8.80573	8.81568	8.61312	9.65067	9.04755	8.60729	8.90935	8.3248	5q23.2	-0.455068	8.38435e-20	3.85373e-18
81	Aldh8a1	Mus musculus aldehyde dehydrogenase 8 family, member A1 (Aldh8a1), mRNA.	9.05485	8.99256	9.31405	9.90348	7.87068	8.08614	7.986	7.04027	6q23.3	-0.342037	2.5695e-11	2.58314e-10
82	Aldh9a1	Mus musculus aldehyde dehydrogenase 9, subfamily A1 (Aldh9a1), mRNA.	9.19585	9.5748	9.80863	10.2187	9.86347	9.25067	9.33882	9.13846	1q24.1	-0.495249	1.1239e-23	1.0308e-21
83	Aldob	Mus musculus aldolase B, fructose-bisphosphate (Aldob), mRNA.	11.7068	11.9299	11.9715	12.2335	11.3981	11.352	11.3276	10.8173	9q31.1	-0.394117	7.94129e-15	1.50338e-13
84	Alpl	Mus musculus alkaline phosphatase, liver/bone/kidney (Alpl), mRNA.	6.79228	7.06577	6.91298	7.47289	8.20527	8.11432	8.16233	7.39413	1p36.12	-0.377484	1.23096e-13	1.86745e-12
85	Amacr	Mus musculus alpha-methylacyl-CoA racemase (Amacr), mRNA.	6.94441	7.09747	7.17382	7.94233	6.84163	6.7922	6.80642	6.46268	5p13.2	-0.335245	6.6391e-11	6.19736e-10
86	Ambp	Mus musculus alpha 1 microglobulin/bikunin (Ambp), mRNA.	12.773	12.2859	12.3863	12.6371	12.2296	12.1647	12.2006	11.3574	9q32	-0.395461	6.32037e-15	1.2254e-13
87	Amdhd1	Mus musculus amidohydrolase domain containing 1, mRNA (cDNA clone MGC:148225 IMAGE:40107295), complete cds.	8.61807	8.89491	9.60643	9.69732	7.48628	7.38436	7.4574	6.78497	12q23.1	-0.436895	3.26511e-18	1.15871e-16
88	Amfr	Mus musculus autocrine motility factor receptor (Amfr), mRNA.	8.41845	8.03102	8.21251	8.27226	7.90203	7.88622	7.76246	7.90605	16q13	-0.395232	6.57176e-15	1.2668e-13
89	Amt	Mus musculus aminomethyltransferase (Amt), mRNA.	7.2779	7.592	7.58212	8.00946	7.91718	7.36284	7.47727	7.33817	3p21.31	-0.405449	1.12086e-15	2.59075e-14
90	Ang	Mus musculus angiogenin, ribonuclease, RNase A family, 5 (Ang), mRNA.	11.9708	10.9313	11.2934	11.5286	9.71301	9.93181	9.9541	8.75776	14q11.2	-0.362032	1.37028e-12	1.75086e-11
91	Angptl3	Mus musculus angiopoietin-like 3 (Angptl3), mRNA.	12.2194	12.4922	12.4189	12.1036	11.0379	12.0024	11.4744	11.2017	1p31.3	-0.486911	7.88787e-23	6.26229e-21
92	Ankrd24	Mus musculus ankyrin repeat domain 24 (Ankrd24), mRNA.	6.47908	6.76712	6.63121	6.37824	6.249	6.40316	6.2642	6.42179	19p13.3	-0.353305	5.05248e-12	5.7918e-11
93	Anks4b	Mus musculus ankyrin repeat and sterile alpha motif domain containing 4B (Anks4b), mRNA.	8.86167	8.85213	9.10085	9.01646	8.80202	8.65639	8.4591	8.60071	16p12.2	-0.444158	7.75793e-19	3.05541e-17
94	Anxa10	Mus musculus annexin A10 (Anxa10), transcript variant 1, mRNA.	5.10387	5.37061	5.15975	5.05501	5.08573	5.35173	4.89781	5.39004	4q32.3	-0.467426	6.11464e-21	3.46946e-19
95	Anxa6	Mus musculus annexin A6 (Anxa6), transcript variant 1, mRNA.	9.43791	9.33124	9.74249	9.86235	10.4031	10.3365	10.2629	9.52239	5q33.1	-0.385328	3.44563e-14	5.80125e-13
96	Aox1	Mus musculus aldehyde oxidase 1 (Aox1), mRNA.	8.41302	9.41963	8.37221	9.35316	6.03518	6.26351	6.10043	6.61479	2q33.1	-0.444393	7.4007e-19	2.93196e-17
97	Apba1	Mus musculus amyloid beta (A4) precursor protein binding, family A, member 1 (Apba1), mRNA.	5.67933	5.52176	5.64683	5.49668	5.43988	5.30402	5.59819	5.82027	9q21.12	-0.313099	1.25263e-09	9.46944e-09
98	Apbb3	Mus musculus amyloid beta (A4) precursor protein-binding, family B, member 3 (Apbb3), mRNA.	7.17567	6.78257	6.71473	6.84011	6.37293	6.69474	6.75648	6.41304	5q31.3	-0.321228	4.38118e-10	3.57289e-09
99	Apoa5	Mus musculus apolipoprotein A-V (Apoa5), mRNA.	10.3375	10.3442	10.3241	10.9745	6.5064	6.79137	7.14502	6.59965	11q23.3	-0.436603	3.45733e-18	1.21831e-16
100	Apob	Mus musculus apolipoprotein B (Apob), mRNA.	12.4229	12.273	12.3472	12.4054	11.2396	11.5644	11.3333	11.1892	2p24.1	-0.374591	1.95184e-13	2.86584e-12
101	Apoc1	Mus musculus apolipoprotein C-I (Apoc1), transcript variant 1, mRNA.	12.6492	12.7964	12.8623	12.852	11.6257	11.8968	11.9259	11.5849	19q13.32	-0.399858	2.97267e-15	6.27856e-14
102	Apoc3	Mus musculus apolipoprotein C-III (Apoc3), mRNA.	11.9015	12.0219	12.2685	12.5366	8.43489	9.0114	8.93522	7.25404	11q23.3	-0.38819	2.14676e-14	3.75608e-13
103	Apoc4	Mus musculus apolipoprotein C-IV (Apoc4), mRNA.	9.46372	9.9465	9.65701	9.90158	7.68414	7.96535	8.2374	7.95976	19q13.32	-0.572947	8.55591e-33	4.29635e-30
104	Apof	Mus musculus apolipoprotein F (Apof), mRNA.	11.8204	11.5886	11.782	11.9574	10.0991	11.0848	10.5143	9.79038	12q13.3	-0.467933	5.47848e-21	3.13327e-19
105	Apoh	Mus musculus apolipoprotein H (Apoh), mRNA.	12.4048	12.3871	12.4388	12.5574	11.5452	11.8697	11.9602	10.9561	17q24.2	-0.445942	5.42129e-19	2.21325e-17
106	Apom	Mus musculus apolipoprotein M (Apom), mRNA.	8.86426	7.75878	8.86781	9.51992	9.76203	9.61684	9.88149	8.67706	6p21.33	-0.317233	7.37048e-10	5.80335e-09
107	Aqp9	Mus musculus aquaporin 9 (Aqp9), mRNA.	10.1758	9.67356	10.0316	10.5515	5.98586	6.41732	6.44652	5.8467	15q21.3	-0.534422	5.60617e-28	1.18532e-25
108	Ar	Mus musculus androgen receptor (Ar), mRNA.	6.8538	7.8713	8.39773	7.33571	5.33288	4.80991	4.95798	4.95106	Xq12	-0.405144	1.18273e-15	2.71501e-14
109	Arg1	Mus musculus arginase, liver (Arg1), mRNA.	11.1062	11.2432	11.0862	11.3618	9.10844	10.0356	9.49464	8.81218	6q23.2	-0.354841	4.02719e-12	4.70291e-11
110	Arid3c	Mus musculus AT rich interactive domain 3C (BRIGHT-like) (Arid3c), mRNA.	5.56058	5.58039	5.50419	5.414	5.27995	5.51208	5.62394	5.79228	9p13.3	-0.323628	3.19299e-10	2.66893e-09
111	Armc5	Mus musculus armadillo repeat containing 5 (Armc5), mRNA.	6.44459	6.44956	6.53261	6.57205	6.23766	6.19127	6.30979	6.47241	16p11.2	-0.314019	1.11396e-09	8.52706e-09
112	Arsa	Mus musculus arylsulfatase A (Arsa), mRNA.	6.57857	6.57451	5.98859	6.80514	6.03517	5.99122	5.96253	6.38537	22q13.33	-0.30085	5.7512e-09	3.90914e-08
113	Asb13	Mus musculus ankyrin repeat and SOCS box-containing 13 (Asb13), transcript variant 1, mRNA.	8.24287	8.44765	8.30153	8.61387	8.23265	8.18539	8.37871	7.99141	10p15.1	-0.427057	2.16729e-17	6.62589e-16
114	Asb4	Mus musculus ankyrin repeat and SOCS box-containing 4 (Asb4), mRNA.	5.60665	5.37243	5.72842	5.35519	5.04742	5.13559	5.11531	5.59026	7q21.3	-0.345221	1.63341e-11	1.69729e-10
115	Asl	Mus musculus argininosuccinate lyase (Asl), mRNA.	9.07108	9.74298	9.3531	9.83961	9.43182	9.22275	9.31042	8.43116	7q11.21	-0.334931	6.93337e-11	6.45636e-10
116	Aspdh	Mus musculus aspartate dehydrogenase domain containing (Aspdh), mRNA.	7.14027	7.51387	7.37662	7.99673	6.70832	6.57346	6.67748	6.61582	19q13.33	-0.563229	1.6102e-31	6.738e-29
117	Ass1	Mus musculus argininosuccinate synthetase 1 (Ass1), mRNA.	11.3261	11.6038	11.3314	11.5548	10.9968	11.0793	11.1404	10.4131	9q34.11	-0.351736	6.36166e-12	7.15455e-11
118	Atg4c	Mus musculus autophagy-related 4C (yeast) (Atg4c), transcript variant 1, mRNA.	8.21829	7.45486	7.69807	7.45693	7.08059	7.45883	7.29323	6.81574	1p31.3	-0.309846	1.89068e-09	1.39005e-08
119	Atp11c	Mus musculus ATPase, class VI, type 11C (Atp11c), transcript variant 1, mRNA.	11.4274	11.1739	10.9444	11.1838	8.71814	8.71808	8.89871	8.80094	Xq27.1	-0.346794	1.30344e-11	1.37649e-10
120	Atp6v0e2	Mus musculus ATPase, H+ transporting, lysosomal V0 subunit E2 (Atp6v0e2), mRNA.	6.92359	7.19841	6.7481	7.38138	7.11447	7.05151	6.931	7.14499	7q36.1	-0.369952	4.04941e-13	5.59397e-12
121	Atpaf1	Mus musculus ATP synthase mitochondrial F1 complex assembly factor 1 (Atpaf1), nuclear gene encoding mitochondrial protein, mRNA.	7.90143	7.53441	8.03587	7.16677	8.39376	8.33647	8.35387	8.55282	1p33	-0.518561	3.61369e-26	5.40651e-24
122	Atxn7l1	Mus musculus ataxin 7-like 1 (Atxn7l1), transcript variant 2, mRNA.	7.41803	7.49368	7.48085	7.8328	6.60543	6.59543	6.51548	6.2467	7q22.3	-0.370264	3.85657e-13	5.3386e-12
123	Azgp1	Mus musculus alpha-2-glycoprotein 1, zinc (Azgp1), mRNA.	11.5657	11.6486	11.6054	11.913	6.17284	10.443	10.4527	6.17765	7q22.1	-0.503782	1.44678e-24	1.56237e-22
124	Baat	Mus musculus bile acid-Coenzyme A: amino acid N-acyltransferase (Baat), mRNA.	9.46621	9.80224	9.75472	9.61643	5.51054	6.14607	5.85166	6.27384	9q31.1	-0.471615	2.45632e-21	1.51343e-19
125	Bckdha	Mus musculus branched chain ketoacid dehydrogenase E1, alpha polypeptide (Bckdha), mRNA.	6.79811	6.94981	7.24475	7.96287	7.07709	6.94908	7.08742	6.76737	19q13.2	-0.311509	1.5328e-09	1.14113e-08
126	Bckdhb	Mus musculus branched chain ketoacid dehydrogenase E1, beta polypeptide (Bckdhb), nuclear gene encoding mitochondrial protein, mRNA.	10.0869	9.96325	10.1335	10.0175	8.64766	8.94908	8.98926	8.32195	6q14.1	-0.45421	1.00177e-19	4.55239e-18
127	Bdh1	Mus musculus 3-hydroxybutyrate dehydrogenase, type 1 (Bdh1), nuclear gene encoding mitochondrial protein, transcript variant 1, mRNA.	7.58543	7.59023	8.07783	8.77814	7.04112	6.95249	6.65731	6.4569	3q29	-0.468912	4.43037e-21	2.602e-19
128	Bdh2	Mus musculus 3-hydroxybutyrate dehydrogenase, type 2 (Bdh2), mRNA.	7.36471	7.8525	8.13734	8.2907	7.47435	7.4348	7.27049	6.83939	4q24	-0.308789	2.15889e-09	1.57e-08
129	Bhmt	Mus musculus betaine-homocysteine methyltransferase (Bhmt), mRNA.	7.30612	8.77244	8.35877	8.04508	5.88038	7.33302	6.68383	6.50071	5q14.1	-0.4845	1.37208e-22	1.05189e-20
130	Bhmt2	Mus musculus betaine-homocysteine methyltransferase 2 (Bhmt2), mRNA.	9.05041	9.14208	9.16806	9.16491	8.18767	8.15889	8.19726	7.85197	5q14.1	-0.533745	6.72749e-28	1.39308e-25
131	Blcap	Mus musculus bladder cancer associated protein homolog (human) (Blcap), mRNA.	7.5424	7.29179	7.45079	7.59543	7.02463	7.08923	6.88584	6.849	20q11.23	-0.38469	3.82673e-14	6.38933e-13
132	Blvrb	Mus musculus biliverdin reductase B (flavin reductase (NADPH)) (Blvrb), mRNA.	7.60877	7.8521	7.50577	8.50813	7.23526	6.80902	7.04944	7.00129	19q13.2	-0.39386	8.29498e-15	1.56297e-13
133	Bnip3	Mus musculus BCL2/adenovirus E1B interacting protein 3 (Bnip3), nuclear gene encoding mitochondrial protein, mRNA.	11.1012	10.9875	10.9908	10.7278	11.1737	11.3986	11.4118	11.1934	10q26.3	-0.383437	4.69879e-14	7.7234e-13
134	Bphl	Mus musculus biphenyl hydrolase-like (serine hydrolase, breast epithelial mucin-associated antigen) (Bphl), mRNA.	8.08674	8.50041	8.82556	8.74351	7.34166	7.34041	7.29876	7.10822	6p25.2	-0.404407	1.34616e-15	3.05525e-14
135	Bsdc1	Mus musculus BSD domain containing 1 (Bsdc1), mRNA.	9.11318	8.69954	9.03722	9.78068	8.85437	8.65997	8.75863	8.54793	1p35.1	-0.397623	4.36781e-15	8.81231e-14
136	Btd	Mus musculus biotinidase (Btd), mRNA.	7.10281	6.80959	7.3243	7.64876	6.56131	6.6526	6.80619	5.50763	3p25.1	-0.444739	6.90395e-19	2.77901e-17
137	Btnl9	Mus musculus butyrophilin-like 9 (Btnl9), mRNA.	7.37993	7.39027	7.35886	7.35455	7.10707	6.97276	7.11019	7.59358	5q35.3	-0.43132	9.61641e-18	3.15613e-16
138	C1r	Mus musculus complement component 1, r subcomponent (C1r), mRNA.	8.09558	8.09135	7.79507	8.18099	7.3544	6.43476	7.52642	7.46411	12p13.31	-0.417196	1.3592e-16	3.58751e-15
139	C1rl	Mus musculus complement component 1, r subcomponent-like (C1rl), mRNA.	8.99619	8.63918	8.72541	9.25	7.98062	7.90213	8.17154	7.53775	12p13.31	-0.32443	2.8712e-10	2.41301e-09
140	C1s	Mus musculus complement component 1, s subcomponent (C1s), transcript variant 1, mRNA.	10.6464	10.0356	10.0778	10.6937	8.31568	8.24895	8.91903	8.1388	12p13.31	-0.49145	2.7489e-23	2.32007e-21
141	C6	Mus musculus complement component 6 (C6), mRNA.	11.0273	10.881	7.98161	10.8206	5.60457	5.86966	5.94371	5.94557	5p13.1	-0.440677	1.55141e-18	5.8246e-17
142	C8a	Mus musculus complement component 8, alpha polypeptide (C8a), mRNA.	11.8248	10.9332	7.49266	11.4253	8.09895	8.47341	7.96737	7.84006	1p32.2	-0.588967	5.44364e-35	4.37364e-32
143	C8b	Mus musculus complement component 8, beta polypeptide (C8b), mRNA.	12.2903	11.7145	8.37031	12.4058	9.93366	10.613	9.8516	9.14629	1p32.2	-0.437922	2.67029e-18	9.58598e-17
144	Cadm1	Mus musculus cell adhesion molecule 1 (Cadm1), transcript variant 1, mRNA.	8.15211	8.42111	8.53515	8.23976	8.58174	8.60587	8.72336	8.81644	11q23.3	-0.412732	3.05995e-16	7.79978e-15
145	Calcoco2	Mus musculus calcium binding and coiled-coil domain 2 (Calcoco2), transcript variant 1, mRNA.	4.76467	4.53521	4.47758	4.78399	4.36444	4.66572	4.54515	5.00715	17q21.32	-0.34545	1.58077e-11	1.64685e-10
146	Cat	Mus musculus catalase (Cat), mRNA.	11.7685	11.7755	11.9169	12.2722	10.3069	10.2131	10.3942	10.1701	11p13	-0.521363	1.75875e-26	2.75986e-24
147	Cbr1	Mus musculus carbonyl reductase 1 (Cbr1), mRNA.	7.45016	8.15237	8.5464	8.20069	6.9147	6.49503	7.02969	6.09569	21q22.12	-0.400977	2.44906e-15	5.26115e-14
148	Cbr4	Mus musculus carbonyl reductase 4 (Cbr4), mRNA.	9.75119	9.56313	9.59701	9.5024	8.35564	8.81774	8.77453	8.69773	4q32.3	-0.388112	2.17482e-14	3.80187e-13
149	Cbs	Mus musculus cystathionine beta-synthase (Cbs), transcript variant 1, mRNA.	8.93406	8.94558	8.96334	9.85523	8.32713	8.28905	8.4209	7.99913	21q22.3	-0.321566	4.19063e-10	3.43003e-09
150	Cbx7	Mus musculus chromobox homolog 7 (Cbx7), mRNA.	6.62816	6.7441	6.43954	6.63877	6.72043	6.55017	6.5921	7.01857	22q13.1	-0.330142	1.33438e-10	1.18489e-09
151	Ccdc158	Mus musculus RIKEN cDNA 4932413O14 gene (4932413O14Rik), mRNA.	5.66993	5.99775	5.8064	5.69498	5.57387	5.64206	5.56293	5.92516	4q21.1	-0.360601	1.70183e-12	2.12846e-11
152	Ccdc25	Mus musculus coiled-coil domain containing 25 (Ccdc25), mRNA.	9.45235	9.62227	9.54966	9.43642	8.4291	8.62973	8.37698	8.09889	8p21.1	-0.355203	3.81728e-12	4.47339e-11
153	Ccdc28a	Mus musculus coiled-coil domain containing 28A (Ccdc28a), mRNA.	7.68185	7.28468	7.23833	7.36736	7.16561	7.03454	7.27199	7.25074	6q24.1	-0.358467	2.34632e-12	2.85798e-11
154	Ccs	Mus musculus copper chaperone for superoxide dismutase (Ccs), mRNA.	7.98376	7.89356	8.01943	8.66358	8.14279	7.97511	8.03881	7.61486	11q13.2	-0.346021	1.45659e-11	1.5254e-10
155	Cd14	Mus musculus CD14 antigen (Cd14), mRNA.	6.04807	5.87405	6.26682	5.92386	5.58315	5.78536	6.14171	5.87295	5q31.3	-0.42191	5.69344e-17	1.61752e-15
156	Cd300lg	Mus musculus CD300 antigen like family member G (Cd300lg), mRNA.	6.79702	7.10987	6.94034	7.06965	6.40812	6.65588	6.63288	6.81121	17q21.31	-0.423013	4.63527e-17	1.33387e-15
157	Cd302	Mus musculus CD302 antigen (Cd302), mRNA.	11.6406	10.7906	11.1944	10.6885	9.73204	9.83189	9.76539	9.60039	2q24.2	-0.405742	1.06462e-15	2.46929e-14
158	Cd36	Mus musculus CD36 antigen (Cd36), transcript variant 4, mRNA.	6.76822	7.41243	10.7314	7.88464	8.44249	8.83585	9.25239	8.998	7q21.11	-0.313269	1.22588e-09	9.28821e-09
159	Cdadc1	Mus musculus cytidine and dCMP deaminase domain containing 1 (Cdadc1), mRNA.	8.87855	8.80114	9.02273	9.09084	8.23887	8.14696	8.12086	8.4525	13q14.2	-0.361893	1.39959e-12	1.78263e-11
160	Cdc14b	Mus musculus CDC14 cell division cycle 14 homolog B (S. cerevisiae) (Cdc14b), transcript variant 1, mRNA.	7.97027	7.62797	8.19396	7.98224	8.57074	8.54094	8.54143	8.80349	9q22.32-q22.33	-0.438868	2.21754e-18	8.11319e-17
161	Cdc37l1	Mus musculus cell division cycle 37 homolog (S. cerevisiae)-like 1 (Cdc37l1), mRNA.	8.77828	8.84151	8.75941	8.55915	8.09408	8.62218	8.29574	8.20272	9p24.1	-0.419166	9.46399e-17	2.58827e-15
162	Cdh23	Mus musculus cadherin 23 (otocadherin) (Cdh23), mRNA.	5.55812	5.69791	5.65498	5.64858	5.63272	5.71333	5.77558	5.98825	10q22.1	-0.37847	1.05087e-13	1.61498e-12
163	Cdo1	Mus musculus cysteine dioxygenase 1, cytosolic (Cdo1), mRNA.	12.1819	12.3264	12.434	12.3974	10.2249	10.5078	10.2112	9.99737	5q22.3	-0.507936	5.22293e-25	6.06029e-23
164	Cebpb	Mus musculus CCAAT/enhancer binding protein (C/EBP), beta (Cebpb), mRNA.	7.63915	7.17331	7.03731	7.05474	7.02072	7.07309	7.25232	7.24509	20q13.13	-0.341105	2.93115e-11	2.90741e-10
165	Cecr2	Mus musculus cat eye syndrome chromosome region, candidate 2 homolog (human) (Cecr2), mRNA.	7.97764	7.19238	7.35764	7.61042	8.31176	8.13352	8.10543	7.71578	22q11.1-q11.21	-0.305857	3.11057e-09	2.19841e-08
166	Cept1	Mus musculus choline/ethanolaminephosphotransferase 1 (Cept1), mRNA.	9.85184	9.73129	9.99841	9.37164	9.06006	9.20358	9.5652	9.22738	1p13.3	-0.398096	4.0272e-15	8.22057e-14
167	Ces1	Mus musculus carboxylesterase 1 (Ces1), mRNA.	8.73381	10.578	10.2339	10.061	5.43229	5.59946	5.50823	5.14457	16q12.2	-0.456774	5.87785e-20	2.79108e-18
168	Ces2	Mus musculus carboxylesterase 2 (Ces2), mRNA.	5.4857	6.30166	5.80157	5.52921	4.58589	5.07197	4.79369	4.40903	16q22.1	-0.566774	5.58237e-32	2.54835e-29
169	Ces3	Mus musculus carboxylesterase 3 (Ces3), mRNA.	10.2991	11.7331	11.3122	11.1207	6.01724	5.85944	6.23304	6.14494	16q22.1	-0.376209	1.50925e-13	2.26738e-12
170	Cfb	Mus musculus complement factor B (Cfb), transcript variant 1, mRNA.	12.1489	11.5304	11.7846	11.902	10.2018	10.3458	10.0945	9.68351	6p21.33	-0.382237	5.71456e-14	9.23974e-13
171	Cfh	Mus musculus complement component factor h (Cfh), mRNA.	12.5325	11.8326	11.9777	11.8549	8.15025	9.00153	10.4153	8.12436	1q31.3	-0.335806	6.14362e-11	5.77989e-10
172	Cfhr1	Mus musculus complement factor H-related 1 (Cfhr1), mRNA.	8.00218	7.97282	7.46249	7.60218	5.71239	4.52098	4.76356	4.35339	1q31.3	-0.305658	3.18845e-09	2.24871e-08
173	Cfi	Mus musculus complement component factor i (Cfi), mRNA.	12.0381	11.117	11.3597	11.5251	9.87602	10.6921	10.311	9.33102	4q25	-0.389769	1.65037e-14	2.95449e-13
174	Cfl2	Mus musculus cofilin 2, muscle (Cfl2), mRNA.	9.86861	9.61021	9.94816	9.68781	9.96573	9.77988	9.90893	9.87137	14q13.1	-0.497233	7.01393e-24	6.77316e-22
175	Cgnl1	Mus musculus cingulin-like 1 (Cgnl1), mRNA.	8.87339	8.6812	8.89703	8.90357	7.05874	7.26926	6.81845	7.00661	15q21.3	-0.349967	8.23601e-12	9.05465e-11
176	Chad	Mus musculus chondroadherin (Chad), mRNA.	6.31687	6.32773	6.11508	6.34162	5.551	5.8799	5.93192	5.95501	17q21.33	-0.357229	2.82403e-12	3.39865e-11
177	Chn2	Mus musculus chimerin (chimaerin) 2 (Chn2), mRNA.	9.09377	8.94894	8.50057	9.07429	5.8058	5.774	6.02599	6.34248	7p14.3	-0.386794	2.70572e-14	4.63318e-13
178	Chpt1	Mus musculus choline phosphotransferase 1 (Chpt1), transcript variant 2, mRNA.	10.5584	10.9834	10.1144	10.6753	7.37869	6.94555	7.60539	7.35169	12q23.2	-0.497614	6.40497e-24	6.30639e-22
179	Cideb	Mus musculus cell death-inducing DNA fragmentation factor, alpha subunit-like effector B (Cideb), mRNA.	9.97994	9.91256	9.95443	10.7469	9.40667	9.32826	9.19746	8.66732	14q12	-0.479454	4.30883e-22	3.01558e-20
180	Cldn14	Mus musculus claudin 14 (Cldn14), mRNA.	6.76971	6.927	6.90634	6.82426	6.71797	6.78402	6.86603	6.84978	21q22.13	-0.306	3.05615e-09	2.16737e-08
181	Clpx	Mus musculus caseinolytic peptidase X (E.coli) (Clpx), transcript variant 1, mRNA.	9.20307	10.6076	9.93177	9.91203	8.96591	9.28	9.35774	9.15454	15q22.31	-0.387724	2.31972e-14	4.03061e-13
182	Clybl	Mus musculus citrate lyase beta like (Clybl), mRNA.	9.00717	8.51131	9.1258	8.79718	9.1104	9.14661	9.21284	8.73172	13q32.3	-0.504966	1.08378e-24	1.2027e-22
183	Cmbl	Mus musculus carboxymethylenebutenolidase-like (Pseudomonas) (Cmbl), mRNA.	10.7459	11.1465	11.7299	11.3711	7.33859	7.96078	7.48593	7.4124	5p15.2	-0.54177	7.54108e-29	1.80322e-26
184	Cmpk1	Mus musculus cytidine monophosphate (UMP-CMP) kinase 1 (Cmpk1), mRNA.	9.45457	9.54066	9.36672	9.46053	8.99762	8.93828	9.13472	8.42963	1p33	-0.308321	2.28908e-09	1.65987e-08
185	Cnbp	Mus musculus cellular nucleic acid binding protein (Cnbp), transcript variant 1, mRNA.	8.65398	8.47698	8.61957	9.04571	9.50367	8.88794	9.50894	8.97736	3q21.3	-0.35348	4.92381e-12	5.66111e-11
186	Cndp2	Mus musculus CNDP dipeptidase 2 (metallopeptidase M20 family) (Cndp2), mRNA.	7.30315	7.15782	7.22824	7.40193	7.53007	7.32912	7.32739	7.31876	18q22.3	-0.322329	3.79038e-10	3.11895e-09
187	Cobll1	Mus musculus Cobl-like 1 (Cobll1), transcript variant 1, mRNA.	9.06356	8.92766	8.90412	9.1266	8.8033	9.36954	9.12604	8.9336	2q24.3	-0.354194	4.43159e-12	5.13338e-11
188	Coq10a	Mus musculus coenzyme Q10 homolog A (yeast) (Coq10a), mRNA.	9.18836	8.59976	8.88798	9.21149	8.13551	8.19444	8.12303	7.77475	12q13.3	-0.374677	1.92551e-13	2.83547e-12
189	Coq9	Mus musculus coenzyme Q9 homolog (yeast) (Coq9), mRNA.	7.76255	7.98658	8.00854	8.33619	8.2737	7.9946	8.1552	7.82386	16q21	-0.340927	3.00561e-11	2.971e-10
190	Cp	Mus musculus ceruloplasmin (Cp), transcript variant 1, mRNA.	12.5284	12.1128	12.2868	12.1377	8.88402	11.1527	10.312	8.93165	3q24-q25.1	-0.395134	6.68135e-15	1.283e-13
191	Cpb2	Mus musculus carboxypeptidase B2 (plasma) (Cpb2), mRNA.	12.4918	11.8666	11.9518	11.7405	10.9775	11.3636	11.0773	11.1085	13q14.13	-0.485238	1.15879e-22	8.9867e-21
192	Cpeb3	Mus musculus cytoplasmic polyadenylation element binding protein 3 (Cpeb3), mRNA.	6.45852	6.23191	6.4267	6.44924	6.37709	6.36296	6.50447	6.43239	10q23.32	-0.474453	1.31485e-21	8.51937e-20
193	Cpn2	Mus musculus carboxypeptidase N, polypeptide 2 (Cpn2), mRNA.	9.32379	8.7505	8.9518	9.15802	7.47629	7.67178	7.46052	7.45147	3q29	-0.522315	1.37495e-26	2.2272e-24
194	Cpped1	Mus musculus Vcalcineurin-like phosphoesterase domain containing 1 (Cpped1), mRNA.	7.8265	7.48466	7.85888	8.19813	7.80582	7.54417	7.80633	7.34634	16p13.12	-0.378898	9.81001e-14	1.51923e-12
195	Cps1	Mus musculus carbamoyl-phosphate synthetase 1 (Cps1), nuclear gene encoding mitochondrial protein, mRNA.	12.2729	12.497	12.3157	12.3097	11.1397	12.0684	11.9857	11.4315	2q34	-0.354693	4.11678e-12	4.7936e-11
196	Cpt2	Mus musculus carnitine palmitoyltransferase 2 (Cpt2), nuclear gene encoding mitochondrial protein, mRNA.	8.87691	9.48855	9.60999	9.89709	9.2649	8.71728	8.85374	8.74274	1p32.3	-0.528501	2.72387e-27	4.92897e-25
197	Cradd	Mus musculus CASP2 and RIPK1 domain containing adaptor with death domain (Cradd), mRNA.	7.1128	7.149	7.45902	7.08005	6.27726	6.01475	6.05217	6.25263	12q22	-0.421087	6.6342e-17	1.8637e-15
198	Crat	Mus musculus carnitine acetyltransferase (Crat), nuclear gene encoding mitochondrial protein, mRNA.	7.49496	7.83124	8.03131	7.99452	7.9808	8.26372	8.01395	7.81498	9q34.11	-0.417636	1.25399e-16	3.33611e-15
199	Crebl2	Mus musculus cAMP responsive element binding protein-like 2 (Crebl2), mRNA.	8.48103	8.54346	8.59382	8.50536	7.45116	7.73942	7.64063	7.7969	12p13.1	-0.338649	4.13739e-11	4.0064e-10
200	Crls1	Mus musculus cardiolipin synthase 1 (Crls1), transcript variant 1, mRNA.	8.45018	8.67771	8.8381	7.88793	8.02342	7.9659	7.89686	8.24384	20p12.3	-0.367738	5.71273e-13	7.7322e-12
201	Cry2	Mus musculus cryptochrome 2 (photolyase-like) (Cry2), transcript variant 1, mRNA.	6.36166	6.67464	6.70046	6.91057	7.00635	6.6046	6.79203	6.36136	11p11.2	-0.387984	2.22157e-14	3.87684e-13
202	Cryaa	Mus musculus crystallin, alpha A (Cryaa), mRNA.	7.09049	7.46513	7.2763	7.16244	7.05775	7.0337	7.28764	7.42138	21q22.3	-0.313269	1.22587e-09	9.28821e-09
203	Cryl1	Mus musculus crystallin, lambda 1 (Cryl1), mRNA.	6.32089	6.86366	7.06363	7.16131	6.1084	6.28272	6.51592	6.2166	13q12.11	-0.454224	9.98787e-20	4.54912e-18
204	Crym	Mus musculus crystallin, mu (Crym), mRNA.	7.45499	7.39581	7.53263	7.61015	7.51848	7.60386	7.53524	7.49581	16p12.2	-0.329252	1.50525e-10	1.32259e-09
205	Cryz	Mus musculus crystallin, zeta (Cryz), mRNA.	9.66242	9.48387	10.0139	10.1614	9.77617	9.54194	9.74618	8.7912	1p31.1	-0.370325	3.82002e-13	5.29165e-12
206	Ctbs	Mus musculus chitobiase, di-N-acetyl- (Ctbs), mRNA.	9.18235	7.89808	8.23728	7.84636	7.27495	7.66201	7.69023	7.17333	1p22.3	-0.396645	5.16398e-15	1.0209e-13
207	Cth	Mus musculus cystathionase (cystathionine gamma-lyase) (Cth), mRNA.	9.51674	10.1803	9.92001	9.47688	8.60135	9.85643	9.54987	8.70169	1p31.1	-0.519913	2.55468e-26	3.91704e-24
208	Ctsf	Mus musculus cathepsin F (Ctsf), mRNA.	6.60776	6.33716	6.51369	6.83596	6.79557	6.67221	6.85446	6.89919	11q13.2	-0.43043	1.14044e-17	3.67686e-16
209	Ctso	Mus musculus cathepsin O (Ctso), mRNA.	9.06604	8.39658	9.17171	8.88858	5.94116	6.10103	6.8195	6.06163	4q32.1	-0.468197	5.1749e-21	2.98687e-19
210	Cux2	Cut-like homeobox 2 gene:ENSMUSG00000042589	6.29602	6.00066	10.5743	6.09264	8.20028	9.28185	8.27429	7.70944	12q24.11-q24.12	-0.420867	6.91025e-17	1.93854e-15
211	Cyp1a1	Mus musculus cytochrome P450, family 1, subfamily a, polypeptide 1 (Cyp1a1), transcript variant 1, mRNA.	5.31543	5.56345	5.33096	5.26882	5.10493	5.30386	5.42265	5.47159	15q24.1	-0.440403	1.63791e-18	6.13788e-17
212	Cyp1a2	Mus musculus cytochrome P450, family 1, subfamily a, polypeptide 2 (Cyp1a2), mRNA.	10.9512	11.7024	10.8251	11.9091	5.28299	5.44161	4.77338	5.35585	15q24.1	-0.440948	1.47033e-18	5.55132e-17
213	Cyp27a1	Mus musculus cytochrome P450, family 27, subfamily a, polypeptide 1 (Cyp27a1), nuclear gene encoding mitochondrial protein, mRNA.	9.41636	9.80102	9.28421	10.4891	7.30903	7.80015	7.92238	6.78838	2q35	-0.385355	3.43035e-14	5.78038e-13
214	Cyp39a1	Mus musculus cytochrome P450, family 39, subfamily a, polypeptide 1 (Cyp39a1), mRNA.	7.87963	8.16154	8.22374	7.44813	6.55696	9.5858	8.94079	6.96913	6p12.3	-0.3661	7.35744e-13	9.81938e-12
215	Cyp7a1	Mus musculus cytochrome P450, family 7, subfamily a, polypeptide 1 (Cyp7a1), mRNA.	10.5946	10.6918	10.9011	8.74043	5.52046	5.73303	6.51305	7.05343	8q12.1	-0.312732	1.31253e-09	9.88137e-09
216	Cyp7b1	Mus musculus cytochrome P450, family 7, subfamily b, polypeptide 1 (Cyp7b1), mRNA.	11.765	10.8397	8.95591	11.6906	5.0255	4.41871	5.79428	5.26067	8q12.3	-0.363687	1.06514e-12	1.38117e-11
217	Cyp8b1	Mus musculus cytochrome P450, family 8, subfamily b, polypeptide 1 (Cyp8b1), mRNA.	7.95479	9.00808	7.57253	8.74877	6.13523	5.99235	6.26584	6.04129	3p22.1	-0.587126	9.8723e-35	7.1309e-32
218	Dao	Mus musculus D-amino acid oxidase (Dao), mRNA.	5.06857	5.17834	5.26034	5.13982	5.21036	5.32833	4.98092	5.3139	12q24.11	-0.52172	1.60379e-26	2.55664e-24
219	Dbt	Mus musculus dihydrolipoamide branched chain transacylase E2 (Dbt), nuclear gene encoding mitochondrial protein, mRNA.	9.19313	9.43937	9.45852	9.1752	9.14256	9.07211	9.19495	9.05744	1p21.2	-0.446462	4.88109e-19	2.00905e-17
220	Dcxr	Mus musculus dicarbonyl L-xylulose reductase (Dcxr), mRNA.	7.8597	8.26756	8.46765	8.55061	7.66337	7.61979	7.68965	7.85922	17q25.3	-0.579923	9.78865e-34	5.78279e-31
221	Ddah1	Mus musculus dimethylarginine dimethylaminohydrolase 1 (Ddah1), mRNA.	10.5362	11.1444	11.949	11.3129	11.716	12.0011	11.7279	11.9392	1p22.3	-0.32979	1.39961e-10	1.23735e-09
222	Ddc	Mus musculus dopa decarboxylase (Ddc), mRNA.	8.31296	9.00807	8.53011	8.82006	8.84688	9.5688	9.1951	8.54707	7p12.2-p12.1	-0.333465	8.48189e-11	7.79713e-10
223	Decr1	Mus musculus 2,4-dienoyl CoA reductase 1, mitochondrial (Decr1), nuclear gene encoding mitochondrial protein, mRNA.	10.7607	11.0535	11.4986	11.0935	10.1569	10.6986	10.4487	10.3903	8q21.3	-0.383246	4.84762e-14	7.93557e-13
224	Decr2	Mus musculus 2-4-dienoyl-Coenzyme A reductase 2, peroxisomal (Decr2), mRNA.	9.44099	9.6136	10.0605	10.5515	8.05781	8.41906	8.39633	7.66199	16p13.3	-0.372197	2.84894e-13	4.0498e-12
225	Depdc7	Mus musculus DEP domain containing 7 (Depdc7), mRNA.	10.0755	9.46681	9.8186	9.59323	9.33602	9.06876	9.11979	9.18134	11p13	-0.623457	3.69561e-40	8.24778e-37
226	Dera	Mus musculus 2-deoxyribose-5-phosphate aldolase homolog (C. elegans) (Dera), mRNA.	8.32469	8.54227	8.41511	8.81831	8.94062	8.64656	8.81874	7.88077	12p12.3	-0.392441	1.05421e-14	1.9498e-13
227	Dexi	Mus musculus dexamethasone-induced transcript (Dexi), mRNA.	7.49878	7.81123	7.75281	7.96824	6.39323	6.73589	6.7847	6.67054	16p13.13	-0.382747	5.25912e-14	8.53269e-13
228	Dhodh	Mus musculus dihydroorotate dehydrogenase (Dhodh), nuclear gene encoding mitochondrial protein, mRNA.	6.44549	6.56125	6.65935	6.98018	7.93343	7.4899	7.60996	7.45606	16q22.2	-0.437571	2.86074e-18	1.02426e-16
229	Dhrs1	Mus musculus dehydrogenase/reductase (SDR family) member 1 (Dhrs1), mRNA.	9.65268	9.50536	9.7533	10.9179	9.38094	8.90048	9.26769	8.175	14q12	-0.456998	5.61008e-20	2.67658e-18
230	Dhrs3	Mus musculus dehydrogenase/reductase (SDR family) member 3 (Dhrs3), mRNA.	8.8356	9.13616	9.24262	10.0705	8.69193	8.28774	8.92589	8.10544	1p36.21	-0.418405	1.08866e-16	2.93515e-15
231	Dhrs4	Mus musculus dehydrogenase/reductase (SDR family) member 4 (Dhrs4), transcript variant 2, mRNA.	9.9931	9.88062	10.1269	10.6452	9.30615	9.1452	9.33607	9.08659	14q11.2	-0.389311	1.78156e-14	3.17039e-13
232	Dhtkd1	Mus musculus dehydrogenase E1 and transketolase domain containing 1 (Dhtkd1), mRNA.	9.01975	9.29971	9.38456	9.62227	8.71842	9.21823	9.22005	8.2702	10p14	-0.497023	7.37464e-24	7.02024e-22
233	Dhx58	Mus musculus DEXH (Asp-Glu-X-His) box polypeptide 58 (Dhx58), mRNA.	5.29454	5.35999	5.84894	5.78556	5.29238	5.40617	5.6137	5.48128	17q21.2	-0.314802	1.00789e-09	7.77141e-09
234	Dio1	Mus musculus deiodinase, iodothyronine, type I (Dio1), mRNA.	8.89103	8.25844	9.55128	9.07396	5.45238	5.80355	5.68759	5.96815	1p32.3	-0.397159	4.72974e-15	9.42476e-14
235	Dmd	Mus musculus dystrophin, muscular dystrophy (Dmd), mRNA.	5.69064	5.57967	5.92482	5.70764	5.74803	5.73576	6.00404	5.73826	Xp21.2-p21.1	-0.354049	4.52754e-12	5.23848e-11
236	Dmgdh	Mus musculus dimethylglycine dehydrogenase precursor (Dmgdh), nuclear gene encoding mitochondrial protein, mRNA.	10.3327	10.9022	11.0843	11.0303	9.56824	9.56064	9.82052	9.59761	5q14.1	-0.589889	4.03328e-35	3.52228e-32
237	Dmrta1	Mus musculus doublesex and mab-3 related transcription factor like family A1 (Dmrta1), mRNA.	5.49092	5.21145	6.02654	5.49536	5.01861	5.15378	5.16237	5.40814	9p21.3	-0.338647	4.13884e-11	4.0064e-10
238	Dnaja2	Mus musculus DnaJ (Hsp40) homolog, subfamily A, member 2 (Dnaja2), mRNA.	9.81308	9.58295	9.75816	9.79903	10.1299	10.0326	9.96299	9.88704	16q11.2	-0.394015	8.0799e-15	1.52818e-13
239	Dnaja3	Mus musculus DnaJ (Hsp40) homolog, subfamily A, member 3 (Dnaja3), transcript variant 1, mRNA.	9.05318	9.14717	8.93193	9.33082	9.38603	9.06718	9.34332	9.1624	16p13.3	-0.301574	5.266e-09	3.59527e-08
240	Dnajb9	Mus musculus DnaJ (Hsp40) homolog, subfamily B, member 9 (Dnajb9), mRNA.	10.1101	9.79535	10.235	10.144	8.44426	8.98601	8.42755	8.21559	7q31.1|14q24.2-q24.3	-0.354745	4.08494e-12	4.75928e-11
241	Dnajc19	Mus musculus DnaJ (Hsp40) homolog, subfamily C, member 19 (Dnajc19), transcript variant 1, mRNA.	8.75942	9.0391	8.66972	8.46559	8.33547	8.69163	8.37426	8.7454	3q26.33	-0.368658	4.95304e-13	6.7678e-12
242	Dnajc25	Mus musculus DnaJ (Hsp40) homolog, subfamily C, member 25 (Dnajc25), mRNA.	9.03056	8.89068	8.79861	8.71194	8.41956	8.60897	8.28706	8.31786	9q31.3	-0.528746	2.5534e-27	4.70528e-25
243	Dnajc30	Mus musculus DnaJ (Hsp40) homolog, subfamily C, member 30 (Dnajc30), mRNA.	7.45015	7.50353	8.10494	7.53252	7.12212	7.10873	7.21941	6.84902	7q11.23	-0.367814	5.64599e-13	7.6677e-12
244	Dnase1l3	Mus musculus deoxyribonuclease 1-like 3 (Dnase1l3), mRNA.	8.0224	8.53794	8.96052	9.37659	5.63001	5.80323	6.09354	6.10772	3p14.3	-0.344158	1.90136e-11	1.94857e-10
245	Dpp4	Mus musculus dipeptidylpeptidase 4 (Dpp4), transcript variant 1, mRNA.	10.3625	10.7052	10.7601	10.2662	7.78322	7.22487	6.97506	7.23417	2q24.2	-0.36103	1.59501e-12	2.00484e-11
246	Dpys	Mus musculus dihydropyrimidinase (Dpys), mRNA.	9.86085	9.89096	9.95839	10.5243	5.80276	6.93335	6.42458	6.37796	8q22.3	-0.49328	1.78942e-23	1.58336e-21
247	Eapp	Mus musculus E2F-associated phosphoprotein (Eapp), mRNA.	7.79715	7.95089	7.89202	7.47356	7.44987	7.23778	7.5915	7.44564	14q13.1	-0.332849	9.22946e-11	8.43033e-10
248	Ebpl	Mus musculus emopamil binding protein-like (Ebpl), mRNA.	10.7324	9.49398	10.1998	9.89386	8.83789	8.47869	8.82513	8.70356	13q14.2	-0.329393	1.47685e-10	1.29991e-09
249	Echdc2	Mus musculus enoyl Coenzyme A hydratase domain containing 2 (Echdc2), mRNA.	7.93445	8.20899	8.09591	8.90044	7.93109	7.55955	7.69419	7.18651	1p32.3	-0.584549	2.25827e-34	1.41749e-31
250	Echdc3	Mus musculus enoyl Coenzyme A hydratase domain containing 3 (Echdc3), mRNA.	6.93021	7.38077	7.35859	7.64119	6.69997	7.16436	7.01405	6.35983	10p14	-0.422083	5.51269e-17	1.56838e-15
251	Echs1	Mus musculus enoyl Coenzyme A hydratase, short chain, 1, mitochondrial (Echs1), nuclear gene encoding mitochondrial protein, mRNA.	9.26408	9.31005	9.92854	10.119	9.26828	8.9979	9.26041	8.3498	10q26.3	-0.44776	3.75408e-19	1.5775e-17
252	Ecm2	Mus musculus extracellular matrix protein 2, female organ and adipocyte specific (Ecm2), mRNA.	5.08087	5.13807	5.2815	5.14317	6.29423	6.08895	6.39047	6.62585	9q22.31	-0.50013	3.50381e-24	3.53656e-22
253	Edem1	Mus musculus ER degradation enhancer, mannosidase alpha-like 1 (Edem1), mRNA.	9.81512	9.57049	9.65384	9.40552	8.41889	8.82549	8.40568	8.04078	3p26.1	-0.407699	7.53055e-16	1.8007e-14
254	Ehbp1	Mus musculus EH domain binding protein 1 (Ehbp1), mRNA.	7.44979	7.74113	7.84497	7.51081	7.38775	7.64638	7.35114	7.47601	2p15	-0.340671	3.11604e-11	3.06958e-10
255	Ehhadh	Mus musculus enoyl-Coenzyme A, hydratase/3-hydroxyacyl Coenzyme A dehydrogenase (Ehhadh), mRNA.	8.82347	10.0189	10.2992	10.0706	7.32364	8.22635	8.03886	7.22533	3q27.2	-0.594693	8.33365e-36	9.29943e-33
256	Eif2b3	Mus musculus eukaryotic translation initiation factor 2B, subunit 3 (Eif2b3), transcript variant 1, mRNA.	7.71542	7.87759	7.5717	7.70958	9.41098	9.40173	9.43713	9.21299	1p34.1	-0.31246	1.35864e-09	1.02246e-08
257	Eif4ebp3	Mus musculus eukaryotic translation initiation factor 4E binding protein 3 (Eif4ebp3), mRNA.	8.93928	8.70484	8.23445	8.71578	8.24595	8.47728	8.3835	8.00468	5q31.3	-0.307714	2.46954e-09	1.7798e-08
258	Ell2	Mus musculus elongation factor RNA polymerase II 2 (Ell2), mRNA.	10.4703	10.3634	9.96881	10.0676	8.56557	9.38049	8.99779	9.0819	5q15	-0.309568	1.95774e-09	1.43463e-08
259	Emp2	Mus musculus epithelial membrane protein 2 (Emp2), mRNA.	7.01452	7.00303	7.34841	7.37691	9.54779	8.85978	9.38507	9.08512	16p13.13	-0.306025	3.04662e-09	2.16158e-08
260	Enpep	Mus musculus glutamyl aminopeptidase (Enpep), mRNA.	9.97496	9.72733	10.4802	9.8641	7.9201	8.06817	7.66526	7.53841	4q25	-0.375054	1.81366e-13	2.68454e-12
261	Enpp7	Mus musculus ectonucleotide pyrophosphatase/phosphodiesterase 7 (Enpp7), mRNA.	6.67603	6.94314	6.72239	6.78641	6.68506	6.62326	6.6803	6.79334	17q25.3	-0.418067	1.15862e-16	3.09057e-15
262	Ephx1	Mus musculus epoxide hydrolase 1, microsomal (Ephx1), mRNA.	9.30936	10.6138	9.95509	11.0274	6.94149	6.93265	7.73609	6.58865	1q42.12	-0.389102	1.84468e-14	3.27316e-13
263	Ephx2	Mus musculus epoxide hydrolase 2, cytoplasmic (Ephx2), mRNA.	10.2391	10.9907	10.4908	11.1505	7.37146	8.08693	8.31018	7.68418	8p21.2-p21.1	-0.531175	1.33923e-27	2.68998e-25
264	Epm2a	Mus musculus epilepsy, progressive myoclonic epilepsy, type 2 gene alpha (Epm2a), mRNA.	6.23178	6.05074	6.30282	6.03246	5.55036	5.56111	5.78938	5.63293	6q24.3	-0.339859	3.49257e-11	3.42538e-10
265	Ermap	Mus musculus erythroblast membrane-associated protein (Ermap), mRNA.	6.41641	6.51486	6.51284	6.31562	6.16063	6.60095	6.33845	6.41006	1p34.2	-0.429472	1.3695e-17	4.33876e-16
266	Esd	Mus musculus esterase D/formylglutathione hydrolase (Esd), mRNA.	10.7341	11.1873	11.1413	11.052	10.6456	10.8679	10.7342	10.6803	13q14.2	-0.365487	8.0846e-13	1.07328e-11
267	Esr1	Mus musculus estrogen receptor 1 (alpha) (Esr1), mRNA.	8.14158	7.73656	8.3141	7.18848	6.45288	6.1168	6.23349	6.67186	6q25.1-q25.2	-0.443667	8.55763e-19	3.35065e-17
268	Etfa	Mus musculus electron transferring flavoprotein, alpha polypeptide (Etfa), nuclear gene encoding mitochondrial protein, mRNA.	11.1722	11.2383	11.381	11.2407	10.9819	10.8937	11.1131	10.9279	15q24.2-q24.3	-0.515133	8.64275e-26	1.12726e-23
269	Etfdh	Mus musculus electron transferring flavoprotein, dehydrogenase (Etfdh), mRNA.	10.8294	10.8778	11.2368	11.4837	10.6578	10.8783	10.665	10.5142	4q32.1	-0.478542	5.28828e-22	3.65019e-20
270	Etnk2	Mus musculus ethanolamine kinase 2 (Etnk2), mRNA.	7.47112	7.62622	7.1366	7.89374	5.73865	5.69175	5.82594	5.67222	1q32.1	-0.524026	8.81568e-27	1.488e-24
271	F11	Mus musculus coagulation factor XI (F11), mRNA.	9.86915	9.96364	10.1702	10.388	7.04056	9.32848	8.32691	7.23341	4q35.2	-0.480426	3.46098e-22	2.48276e-20
272	F12	Mus musculus coagulation factor XII (Hageman factor) (F12), mRNA.	8.81252	8.80106	8.87119	9.47033	8.25055	8.02425	8.00656	7.62923	5q35.3	-0.425211	3.07046e-17	9.12325e-16
273	F13b	Mus musculus coagulation factor XIII, beta subunit (F13b), mRNA.	10.7717	10.5331	10.7069	10.6401	10.0294	10.4533	10.3106	10.0971	1q31.3	-0.465052	1.0196e-20	5.50528e-19
274	F5	Mus musculus coagulation factor V (F5), mRNA.	10.8928	10.6327	10.872	10.8962	6.88452	7.4284	6.77034	6.99476	1q24.2	-0.363546	1.08826e-12	1.40934e-11
275	F7	Mus musculus coagulation factor VII (F7), mRNA.	8.56354	8.32301	8.43941	8.78379	7.50121	7.85782	7.56029	7.15425	13q34	-0.33045	1.27986e-10	1.14153e-09
276	F8	Mus musculus coagulation factor VIII (F8), mRNA.	8.73972	9.30702	9.41766	8.85029	6.67525	7.13229	7.40435	7.29897	Xq28	-0.399239	3.30812e-15	6.87857e-14
277	F9	Mus musculus coagulation factor IX (F9), mRNA.	11.7424	11.2888	11.351	11.2442	8.01676	8.32682	7.21678	6.71833	Xq27.1	-0.46141	2.21675e-20	1.11874e-18
278	Faah	Mus musculus fatty acid amide hydrolase (Faah), mRNA.	6.92859	7.3639	7.14102	8.0649	7.22868	6.82502	7.04234	6.82543	1p33	-0.465549	9.163e-21	4.97427e-19
279	Fabp4	Mus musculus fatty acid binding protein 4, adipocyte (Fabp4), mRNA.	6.76919	7.88713	7.75447	7.58788	10.063	9.66247	10.6594	10.3058	8q21.13	-0.35983	1.91184e-12	2.36316e-11
280	Fah	Mus musculus fumarylacetoacetate hydrolase (Fah), mRNA.	10.588	10.6279	10.9932	11.565	9.76347	10.2209	10.1692	8.36882	15q25.1	-0.449412	2.68348e-19	1.15915e-17
281	Fahd1	Mus musculus fumarylacetoacetate hydrolase domain containing 1 (Fahd1), nuclear gene encoding mitochondrial protein, mRNA.	9.59131	9.66343	9.78062	9.793	8.61067	8.77261	8.93468	8.70084	16p13.3	-0.374996	1.8304e-13	2.70335e-12
282	Fahd2a	Mus musculus fumarylacetoacetate hydrolase domain containing 2A (Fahd2a), mRNA.	6.6255	6.7119	6.82606	6.5243	6.30861	6.3863	6.47495	6.49444	2q11.1	-0.389366	1.76528e-14	3.14898e-13
283	Fam107a	Mus musculus family with sequence similarity 107, member A (Fam107a), mRNA.	5.70581	5.71181	5.75813	5.49571	5.41576	5.78528	5.85227	6.22178	3p14.3-p14.2	-0.352176	5.96435e-12	6.74549e-11
284	Fam13a	Mus musculus family with sequence similarity 13, member A (Fam13a), mRNA.	6.77535	6.83462	7.61405	7.01286	5.1922	5.8612	5.58124	5.63659	4q22.1	-0.352286	5.86837e-12	6.65193e-11
285	Fam184a	Mus musculus family with sequence similarity 184, member A (Fam184a), mRNA.	6.00843	5.70254	5.804	6.0897	5.20772	5.31224	5.18196	5.29568	6q22.31	-0.300322	6.13189e-09	4.14558e-08
286	Fam186b	Mus musculus family with sequence similarity 186, member B (Fam186b), mRNA.	6.26028	6.09806	5.86739	5.84678	5.77596	5.90036	5.82208	6.11339	12q13.12	-0.366	7.47173e-13	9.96528e-12
287	Fbp1	Mus musculus fructose bisphosphatase 1 (Fbp1), mRNA.	10.5044	10.5998	10.5142	10.505	5.51379	5.95758	5.90128	5.21086	9q22.32	-0.389608	1.69527e-14	3.02947e-13
288	Fbxo31	Mus musculus F-box protein 31 (Fbxo31), mRNA.	7.19036	7.10011	6.73816	6.91509	7.0578	7.1143	7.04016	6.95278	16q24.2	-0.410977	4.1966e-16	1.04323e-14
289	Fbxo33	Mus musculus F-box protein 33 (Fbxo33), mRNA.	7.45674	7.45858	7.19257	6.99127	7.09802	7.23078	7.2725	7.48326	14q21.1	-0.382233	5.71791e-14	9.23974e-13
290	Fbxo7	Mus musculus F-box protein 7 (Fbxo7), mRNA.	7.70256	7.29659	7.8032	7.50847	7.39259	7.29617	7.32605	7.24026	22q12.3	-0.388798	1.9404e-14	3.42486e-13
291	Fcamr	Mus musculus Fc receptor, IgA, IgM, high affinity (Fcamr), mRNA.	5.64644	5.7687	5.68508	5.58702	5.55225	5.33938	5.6069	5.58645	1q32.1	-0.323351	3.31213e-10	2.76162e-09
292	Fdx1	Mus musculus ferredoxin 1 (Fdx1), nuclear gene encoding mitochondrial protein, mRNA.	10.3733	9.96079	9.82536	9.67344	8.30314	8.59009	8.63259	8.74663	11q22.3	-0.422531	5.07146e-17	1.45107e-15
293	Fdxr	Mus musculus ferredoxin reductase (Fdxr), nuclear gene encoding mitochondrial protein, mRNA.	6.62172	6.95187	6.73504	6.77846	6.82539	6.76637	6.80046	7.08324	17q25.1	-0.324442	2.8666e-10	2.41064e-09
294	Fech	Mus musculus ferrochelatase (Fech), nuclear gene encoding mitochondrial protein, mRNA.	8.25997	8.10359	8.3181	9.02782	7.46778	7.10525	7.28976	6.68285	18q21.31	-0.419131	9.52477e-17	2.59938e-15
295	Fetub	Mus musculus fetuin beta (Fetub), transcript variant 1, mRNA.	11.1885	10.738	10.9774	10.9257	6.61019	8.44896	7.7594	6.42317	3q27.3	-0.427614	1.95012e-17	6.01691e-16
296	Fga	Mus musculus fibrinogen alpha chain (Fga), transcript variant 2, mRNA.	11.7976	10.9279	10.927	11.0253	11.0706	11.1377	11.0448	10.6448	4q31.3	-0.341617	2.72659e-11	2.72876e-10
297	Fgg	Mus musculus fibrinogen gamma chain (Fgg), mRNA.	12.9918	12.6376	12.7069	12.7231	12.1769	12.5333	12.3494	12.2977	4q32.1	-0.350185	7.97802e-12	8.79027e-11
298	Fggy	Mus musculus FGGY carbohydrate kinase domain containing (Fggy), transcript variant 1, mRNA.	6.80746	6.96855	7.04935	6.99958	6.7858	6.81655	6.91977	7.15984	1p32.1	-0.468997	4.3499e-21	2.56223e-19
299	Fitm1	Mus musculus RIKEN cDNA 1110028A07 gene (1110028A07Rik), mRNA.	6.85048	7.16262	6.67601	7.66738	6.78327	6.27792	6.66506	6.14238	14q12	-0.394627	7.28257e-15	1.38915e-13
300	Fmo3	Mus musculus flavin containing monooxygenase 3 (Fmo3), mRNA.	6.01367	6.4856	11.5465	5.85515	5.6728	5.99814	5.82097	5.44898	1q24.3	-0.528257	2.90576e-27	5.16506e-25
301	Fmo4	Mus musculus flavin containing monooxygenase 4 (Fmo4), mRNA.	7.70574	7.31601	8.17548	6.8418	8.14864	8.63111	8.02239	7.8858	1q24.3	-0.497817	6.10121e-24	6.03689e-22
302	Fmo5	Mus musculus flavin containing monooxygenase 5 (Fmo5), mRNA.	11.217	12.1155	10.85	11.2881	9.81248	11.0512	10.7091	9.81539	1q21.1	-0.391806	1.17316e-14	2.1559e-13
303	Fndc5	Mus musculus fibronectin type III domain containing 5 (Fndc5), mRNA.	7.16806	7.01684	7.35016	6.93646	6.36592	6.7924	6.53028	6.84199	1p35.1	-0.308881	2.13412e-09	1.55408e-08
304	Folh1	Mus musculus folate hydrolase (Folh1), transcript variant 1, mRNA.	4.55644	4.95942	4.99851	4.80584	4.36219	4.75479	4.49663	4.818	11p11.12	-0.373662	2.26109e-13	3.27443e-12
305	Ftcd	Mus musculus formiminotransferase cyclodeaminase (Ftcd), mRNA.	8.44008	8.53574	8.68473	9.63261	8.49035	8.31814	8.60032	8.15069	21q22.3	-0.344683	1.76395e-11	1.82163e-10
306	Fuca1	Mus musculus fucosidase, alpha-L- 1, tissue (Fuca1), mRNA.	9.1589	8.98569	9.20312	9.51365	8.06152	8.15505	8.26883	7.24037	1p36.11	-0.348387	1.03571e-11	1.11786e-10
307	Fzd4	Mus musculus frizzled homolog 4 (Drosophila) (Fzd4), mRNA.	7.73826	7.52637	8.01575	7.45762	7.18889	7.37391	7.39406	7.13668	11q14.2	-0.358084	2.48518e-12	3.01433e-11
308	G6pc	Mus musculus glucose-6-phosphatase, catalytic (G6pc), mRNA.	9.88848	10.5676	9.04852	11.0336	8.4217	8.62698	9.82347	9.28563	17q21.31	-0.319365	5.58948e-10	4.49441e-09
309	Gabarapl1	Mus musculus gamma-aminobutyric acid (GABA) A receptor-associated protein-like 1 (Gabarapl1), mRNA.	9.27681	8.68941	9.12998	10.2488	7.82733	7.64955	8.30041	7.00364	12p13.2	-0.358169	2.4536e-12	2.98143e-11
310	Gadd45a	Mus musculus growth arrest and DNA-damage-inducible 45 alpha (Gadd45a), mRNA.	6.70529	6.8374	8.90106	7.80751	7.49043	7.56082	7.8821	6.92679	1p31.3	-0.474143	1.40821e-21	9.09493e-20
311	Gadd45g	Mus musculus growth arrest and DNA-damage-inducible 45 gamma (Gadd45g), mRNA.	6.27375	5.75761	5.59622	5.85777	5.84824	5.54532	5.52135	5.85728	9q22.2	-0.378987	9.6697e-14	1.49865e-12
312	Gas2	Mus musculus growth arrest specific 2 (Gas2), mRNA.	8.90358	8.12791	7.34314	8.44965	6.33045	6.6385	6.67784	6.8923	11p14.3	-0.300112	6.28998e-09	4.24104e-08
313	Gatm	Mus musculus glycine amidinotransferase (L-arginine:glycine amidinotransferase) (Gatm), nuclear gene encoding mitochondrial protein, mRNA.	7.85378	8.30073	8.76435	8.45409	7.62214	8.18813	7.9234	7.66169	15q21.1	-0.384515	3.93798e-14	6.55873e-13
314	Gbp1	Mus musculus guanylate binding protein 1 (Gbp1), mRNA.	6.42806	7.28439	8.19476	6.74205	6.21069	5.73643	6.13981	6.53258	1p22.2	-0.307554	2.51915e-09	1.81296e-08
315	Gcat	Mus musculus glycine C-acetyltransferase (2-amino-3-ketobutyrate-coenzyme A ligase) (Gcat), nuclear gene encoding mitochondrial protein, mRNA.	6.89647	7.01013	6.87119	7.02976	7.89212	7.16483	7.64546	7.30196	22q13.1	-0.375897	1.58606e-13	2.37212e-12
316	Gcdh	Mus musculus glutaryl-Coenzyme A dehydrogenase (Gcdh), nuclear gene encoding mitochondrial protein, transcript variant 1, mRNA.	9.75832	10.1215	10.2018	10.6284	9.31582	9.53764	9.48	9.02086	19p13.13	-0.397008	4.85316e-15	9.65154e-14
317	Gcgr	Mus musculus glucagon receptor (Gcgr), mRNA.	8.7445	8.70784	8.77132	9.79838	8.51926	7.91507	8.3826	7.92258	17q25.3	-0.333685	8.22991e-11	7.57589e-10
318	Gchfr	Mus musculus GTP cyclohydrolase I feedback regulator (Gchfr), mRNA.	8.68634	9.10354	8.53653	8.78055	8.15901	8.28694	8.44909	8.00633	15q15.1	-0.342805	2.3047e-11	2.33563e-10
319	Gckr	Mus musculus glucokinase regulatory protein (Gckr), mRNA.	9.84866	10.0952	10.4947	10.5777	8.90264	9.14955	9.04865	7.74588	2p23.3	-0.4561	6.76576e-20	3.17517e-18
320	Gclc	Mus musculus glutamate-cysteine ligase, catalytic subunit (Gclc), mRNA.	10.8719	11.0604	10.8111	11.4464	9.31682	9.09564	9.00675	9.23109	6p12.1	-0.508615	4.41566e-25	5.21723e-23
321	Gfm2	Mus musculus G elongation factor, mitochondrial 2 (Gfm2), nuclear gene encoding mitochondrial protein, transcript variant 1, mRNA.	8.28623	8.35837	8.27216	8.2208	8.44446	8.33865	8.42623	8.31599	5q13.3	-0.39609	5.67795e-15	1.11374e-13
322	Gfod2	Mus musculus glucose-fructose oxidoreductase domain containing 2 (Gfod2), mRNA.	6.4778	6.55847	6.68128	6.47422	6.175	6.06882	5.84544	6.05993	16q22.1	-0.437919	2.67177e-18	9.58598e-17
323	Ghitm	Mus musculus growth hormone inducible transmembrane protein (Ghitm), mRNA.	10.2079	10.1453	10.3206	10.4961	10.389	10.2663	10.5298	10.0727	10q23.1	-0.310901	1.65531e-09	1.22598e-08
324	Gipc2	Mus musculus GIPC PDZ domain containing family, member 2 (Gipc2), mRNA.	5.78125	5.59626	5.75529	5.71161	6.05459	5.85116	5.83236	6.13551	1p31.1	-0.324982	2.66788e-10	2.2563e-09
325	Glod5	Mus musculus glyoxalase domain containing 5 (Glod5), mRNA.	5.47443	5.37129	5.68671	5.22956	5.43616	5.75097	5.45018	5.60004	Xp11.23	-0.340794	3.0624e-11	3.02119e-10
326	Glrx	Mus musculus glutaredoxin (Glrx), mRNA.	9.13124	9.35767	9.26268	9.56368	9.69838	9.44104	9.40984	9.29977	5q15	-0.393317	9.09268e-15	1.69894e-13
327	Glt8d1	Mus musculus glycosyltransferase 8 domain containing 1 (Glt8d1), mRNA.	7.64483	7.39407	7.63704	7.17551	8.20695	8.21163	8.1458	8.10318	3p21.1	-0.319895	5.21557e-10	4.21061e-09
328	Glyat	Mus musculus glycine-N-acyltransferase (Glyat), nuclear gene encoding mitochondrial protein, mRNA.	10.5438	10.4407	9.9662	10.4072	5.8285	6.61177	6.29104	5.34448	11q12.1	-0.587105	9.94051e-35	7.1309e-32
329	Glyctk	Mus musculus glycerate kinase (Glyctk), transcript variant 1, mRNA.	5.88916	5.4932	5.57466	7.35161	7.2929	6.33738	7.02426	4.33804	3p21.2	-0.459202	3.53379e-20	1.73121e-18
330	Gne	Mus musculus glucosamine (Gne), mRNA.	9.49271	9.20566	9.27195	9.61191	9.6601	9.56766	9.61421	9.39191	9p13.3	-0.465746	8.78257e-21	4.83306e-19
331	Gnmt	Mus musculus glycine N-methyltransferase (Gnmt), mRNA.	10.687	11.3456	10.6051	10.8278	8.22477	8.90473	9.05111	7.42847	6p21.1	-0.346063	1.4478e-11	1.51777e-10
332	Gnptg	Mus musculus N-acetylglucosamine-1-phosphotransferase, gamma subunit (Gnptg), mRNA.	7.87484	7.9221	7.99361	8.33487	7.85078	7.82437	7.9809	7.78086	16p13.3	-0.349795	8.44413e-12	9.25812e-11
333	Got2	Mus musculus glutamate oxaloacetate transaminase 2, mitochondrial (Got2), nuclear gene encoding mitochondrial protein, mRNA.	9.33776	9.63536	9.63787	11.1149	11.4037	10.5714	11.1398	9.77632	16q21	-0.432373	7.85295e-18	2.62017e-16
334	Gpbp1l1	Mus musculus GC-rich promoter binding protein 1-like 1 (Gpbp1l1), mRNA.	8.42119	8.22391	8.27234	8.38598	8.21025	8.14615	8.26981	7.85149	1p34.1	-0.32424	2.94444e-10	2.47146e-09
335	Gpd1	Mus musculus glycerol-3-phosphate dehydrogenase 1 (soluble) (Gpd1), mRNA.	7.76903	7.91349	7.94319	9.21112	8.89812	7.97179	8.24461	7.74066	12q13.12	-0.438241	2.50836e-18	9.07802e-17
336	Gphn	Mus musculus gephyrin (Gphn), mRNA.	9.76031	9.89762	10.043	9.77095	8.51383	9.16239	8.81887	8.48459	14q23.3-q24.1	-0.38646	2.85918e-14	4.8669e-13
337	Gpld1	Mus musculus glycosylphosphatidylinositol specific phospholipase D1 (Gpld1), mRNA.	10.0839	9.83953	9.35959	10.0435	8.05041	9.56345	9.07535	8.34217	6p22.3	-0.357729	2.62044e-12	3.16692e-11
338	Gpr146	Mus musculus G protein-coupled receptor 146 (Gpr146), transcript variant 2, mRNA.	7.42143	6.80409	6.78527	7.18208	6.21232	6.31918	6.2259	5.92435	7p22.3	-0.439819	1.83824e-18	6.81233e-17
339	Gpr155	Mus musculus G protein-coupled receptor 155 (Gpr155), mRNA.	8.23035	8.13288	8.3642	8.53059	7.88939	7.81177	7.62404	7.28289	2q31.1	-0.371261	3.29952e-13	4.61841e-12
340	Gpt	Mus musculus glutamic pyruvic transaminase, soluble (Gpt), mRNA.	8.04739	8.47474	8.41946	9.02599	6.14171	6.60015	6.7377	6.21157	8q24.3	-0.381396	6.55089e-14	1.04347e-12
341	Gpt2	Mus musculus glutamic pyruvate transaminase (alanine aminotransferase) 2 (Gpt2), mRNA.	8.42385	9.07996	8.37509	8.89606	8.59636	8.06246	8.23638	7.59836	16q11.2	-0.473364	1.67236e-21	1.07664e-19
342	Grem2	Mus musculus gremlin 2 homolog, cysteine knot superfamily (Xenopus laevis) (Grem2), mRNA.	8.50085	7.54609	7.13768	7.47742	6.27238	6.08147	6.17307	6.37136	1q43	-0.401171	2.36826e-15	5.11493e-14
343	Grhpr	Mus musculus glyoxylate reductase/hydroxypyruvate reductase (Grhpr), mRNA.	8.15914	7.96048	7.52424	9.69962	8.28539	7.6254	7.81209	7.34831	9p13.2	-0.518309	3.85402e-26	5.6505e-24
344	Grpel1	Mus musculus GrpE-like 1, mitochondrial (Grpel1), nuclear gene encoding mitochondrial protein, mRNA.	8.54293	8.15767	8.43351	8.43514	8.52558	8.318	8.69032	8.20654	4p16.1	-0.353302	5.05478e-12	5.7918e-11
345	Gsta1	Mus musculus glutathione S-transferase, alpha 1 (Ya) (Gsta1), mRNA.	6.55261	10.1911	8.24944	7.64023	6.37075	7.62691	7.46322	6.81996	6p12.2	-0.418435	1.08281e-16	2.92329e-15
346	Gsta2	Mus musculus glutathione S-transferase, alpha 2 (Yc2) (Gsta2), mRNA.	6.62747	9.91197	8.0055	7.67415	6.52591	7.56304	7.45016	6.91307	6p12.2	-0.304312	3.7647e-09	2.62836e-08
347	Gstk1	Mus musculus glutathione S-transferase kappa 1 (Gstk1), mRNA.	10.8362	11.136	11.5454	11.5468	6.8128	8.12503	8.41648	6.51781	7q34	-0.401272	2.32703e-15	5.03987e-14
348	Gsto1	Mus musculus glutathione S-transferase omega 1 (Gsto1), mRNA.	7.53317	7.71546	7.934	7.86197	8.63461	8.5196	8.66005	7.86536	10q25.1	-0.346994	1.26638e-11	1.33947e-10
349	Gstz1	Mus musculus glutathione transferase zeta 1 (maleylacetoacetate isomerase) (Gstz1), mRNA.	10.3089	10.3876	10.6198	10.8674	9.29486	9.38918	9.44826	8.40337	14q24.3	-0.462696	1.68676e-20	8.75461e-19
350	Gtf2ird2	Mus musculus GTF2I repeat domain containing 2 (Gtf2ird2), mRNA.	5.45151	5.65253	5.64264	5.75025	5.6297	5.95326	5.6888	5.92255	7q11.23	-0.343661	2.04072e-11	2.08387e-10
351	Gtpbp10	Mus musculus GTP-binding protein 10 (putative) (Gtpbp10), mRNA.	9.17734	8.23898	9.03	8.86179	9.93222	9.74828	10.1372	9.8057	7q21.13	-0.408161	6.93846e-16	1.66506e-14
352	Gys2	Mus musculus glycogen synthase 2 (Gys2), mRNA.	10.0505	10.0691	9.75912	10.354	8.31452	10.2127	9.89535	8.18539	12p12.1	-0.625042	2.06367e-40	5.18135e-37
353	H6pd	Mus musculus hexose-6-phosphate dehydrogenase (glucose 1-dehydrogenase) (H6pd), mRNA.	7.86626	7.40507	7.18028	8.10558	7.0878	7.07334	7.11575	6.93161	1p36.22	-0.399071	3.40546e-15	7.04451e-14
354	Haao	Mus musculus 3-hydroxyanthranilate 3,4-dioxygenase (Haao), mRNA.	9.96612	10.1098	10.1773	10.8507	9.68049	8.75681	8.98816	8.47896	2p21	-0.600177	1.33241e-36	1.67267e-33
355	Hacl1	Mus musculus 2-hydroxyacyl-CoA lyase 1 (Hacl1), mRNA.	10.3441	10.6042	11.1004	10.4512	7.86126	8.71323	9.14391	7.78538	3p25.1	-0.399107	3.38424e-15	7.01506e-14
356	Hadh	Mus musculus hydroxyacyl-Coenzyme A dehydrogenase (Hadh), nuclear gene encoding mitochondrial protein, mRNA.	9.3472	9.6513	10.0475	10.048	10.5733	9.96568	10.4088	9.80543	4q25	-0.461311	2.26354e-20	1.13948e-18
357	Hagh	Mus musculus hydroxyacyl glutathione hydrolase (Hagh), nuclear gene encoding mitochondrial protein, transcript variant 1, mRNA.	9.42773	9.56772	9.55685	10.2096	8.15501	7.85364	8.11266	7.13136	16p13.3	-0.544336	3.69968e-29	9.64743e-27
358	Hao1	Mus musculus hydroxyacid oxidase 1, liver (Hao1), mRNA.	10.9036	10.4735	10.0395	11.092	4.76099	4.66236	5.69868	5.14547	20p12.3	-0.573253	7.78741e-33	4.11626e-30
359	Hapln4	Mus musculus hyaluronan and proteoglycan link protein 4 (Hapln4), mRNA.	6.30195	5.95921	6.20613	6.19531	6.23955	6.70247	6.37967	6.20036	19p13.11	-0.351904	6.20707e-12	7.00816e-11
360	Haus4	Mus musculus DNA segment, Chr 14, ERATO Doi 500, expressed, mRNA (cDNA clone MGC:7114 IMAGE:3157901), complete cds.	6.95163	7.15289	7.05268	7.10071	7.46569	7.16181	7.36123	7.53696	14q11.2	-0.318329	6.39565e-10	5.10787e-09
361	Hbp1	Mus musculus high mobility group box transcription factor 1 (Hbp1), transcript variant 1, mRNA.	9.42169	9.21481	9.42769	9.29534	8.69884	8.88065	8.83888	8.80222	7q22.3	-0.365413	8.17745e-13	1.08473e-11
362	Hdac6	Mus musculus histone deacetylase 6 (Hdac6), transcript variant 1, mRNA.	6.52165	6.41714	6.61206	6.67123	7.14806	6.93671	6.81383	6.6212	Xp11.23	-0.49295	1.93375e-23	1.68144e-21
363	Hdc	Mus musculus histidine decarboxylase (Hdc), mRNA.	6.53914	6.42316	6.19137	6.74678	6.69704	6.90149	6.65209	6.65238	15q21.2	-0.304444	3.7043e-09	2.58799e-08
364	Hdhd3	Mus musculus haloacid dehalogenase-like hydrolase domain containing 3 (Hdhd3), mRNA.	7.336	7.43481	7.62196	7.84973	6.91011	6.27227	6.69316	6.47631	9q32	-0.303634	4.09258e-09	2.8395e-08
365	Herc5	hect domain and RLD 5 isoform 1 gene:ENSMUSG00000029798	9.10167	8.115	8.8582	8.11506	6.83171	6.60195	7.13664	6.98962	4q22.1	-0.308552	2.22388e-09	1.61376e-08
366	Hesx1	Mus musculus homeo box gene expressed in ES cells (Hesx1), mRNA.	5.37262	5.37042	5.31539	5.15638	5.00509	5.48299	5.35564	5.65102	3p14.3	-0.317859	6.7973e-10	5.38582e-09
367	Hgd	Mus musculus homogentisate 1, 2-dioxygenase (Hgd), mRNA.	11.4542	11.5877	11.678	11.6633	10.1507	10.7412	10.7692	9.77208	3q13.33	-0.449117	2.85012e-19	1.22586e-17
368	Hibadh	Mus musculus 3-hydroxyisobutyrate dehydrogenase (Hibadh), mRNA.	9.86222	9.99731	10.3961	10.1166	9.18505	9.33044	9.34244	9.20134	7p15.2	-0.530941	1.42518e-27	2.80649e-25
369	Hibch	Mus musculus 3-hydroxyisobutyryl-Coenzyme A hydrolase (Hibch), nuclear gene encoding mitochondrial protein, mRNA.	10.0181	9.9785	10.3276	9.40211	9.26636	9.58296	9.55531	9.31701	2q32.2	-0.515532	7.81272e-26	1.04617e-23
370	Higd1a	Mus musculus HIG1 domain family, member 1A (Higd1a), mRNA.	8.42789	8.56294	8.35711	8.21837	7.94302	7.994	7.97675	7.0479	3p22.1	-0.440137	1.72653e-18	6.44591e-17
371	Hint2	Mus musculus histidine triad nucleotide binding protein 2 (Hint2), mRNA.	7.8974	8.0695	8.37063	8.50096	7.36938	7.02244	7.32836	6.76733	9p13.3	-0.447675	3.81941e-19	1.6016e-17
372	Hirip3	Mus musculus HIRA interacting protein 3 (Hirip3), mRNA.	6.1258	6.15239	5.84699	6.19369	7.09221	6.74117	6.9303	6.87338	16p11.2	-0.330102	1.34161e-10	1.19079e-09
373	Hlf	Mus musculus hepatic leukemia factor (Hlf), mRNA.	7.84652	7.89505	7.86108	8.13402	7.91385	7.6169	7.90414	7.75974	17q22	-0.440193	1.70741e-18	6.38641e-17
374	Hmgcl	Mus musculus 3-hydroxy-3-methylglutaryl-Coenzyme A lyase (Hmgcl), mRNA.	8.50456	8.57705	8.26749	9.13281	7.96013	7.66504	7.83693	7.23205	1p36.11	-0.586006	1.41581e-34	9.17355e-32
375	Hmgcs2	Mus musculus 3-hydroxy-3-methylglutaryl-Coenzyme A synthase 2 (Hmgcs2), nuclear gene encoding mitochondrial protein, mRNA.	10.5214	10.9714	11.404	11.9769	9.8383	10.5646	10.5663	9.67598	1p12	-0.387271	2.50055e-14	4.31124e-13
376	Hnf4a	Mus musculus hepatic nuclear factor 4, alpha (Hnf4a), mRNA.	9.12652	9.15156	9.15126	9.84053	9.1791	8.63399	8.77858	8.59529	20q13.12	-0.406319	9.61503e-16	2.24828e-14
377	Hnmt	Mus musculus histamine N-methyltransferase (Hnmt), mRNA.	9.07147	8.40543	8.47715	7.92735	5.33295	5.49194	5.70162	5.50825	2q22.1	-0.47319	1.73769e-21	1.11157e-19
378	Hormad2	Mus musculus HORMA domain containing 2 (Hormad2), mRNA.	5.18631	4.8758	5.37005	4.90831	4.73583	4.63906	4.61863	5.37353	22q12.2	-0.420289	7.691e-17	2.13078e-15
379	Hp	Mus musculus haptoglobin (Hp), mRNA.	12.8063	11.1806	11.0256	12.1803	7.57681	8.83614	7.87803	6.95975	16q22.2	-0.489023	4.83916e-23	3.9352e-21
380	Hpd	Mus musculus 4-hydroxyphenylpyruvic acid dioxygenase (Hpd), mRNA.	11.4713	11.9261	12.0165	12.2091	10.0938	10.2839	10.3522	9.9652	12q24.31	-0.480257	3.59621e-22	2.57059e-20
381	Hpx	Mus musculus hemopexin (Hpx), mRNA.	12.5651	11.1088	11.0927	11.2521	8.46494	9.25099	8.79505	7.22875	11p15.4	-0.407411	7.92598e-16	1.88627e-14
382	Hrg	Mus musculus histidine-rich glycoprotein (Hrg), mRNA.	12.0706	11.9311	11.899	11.9353	6.90683	9.34793	9.2865	7.384	3q27.3	-0.364635	9.21409e-13	1.20806e-11
383	Hsd11b1	Mus musculus hydroxysteroid 11-beta dehydrogenase 1 (Hsd11b1), transcript variant 1, mRNA.	10.5413	10.5709	10.8663	10.6952	6.45397	7.30595	8.30215	6.62901	1q32.2	-0.452181	1.52261e-19	6.73745e-18
384	Hsd17b10	Mus musculus hydroxysteroid (17-beta) dehydrogenase 10 (Hsd17b10), nuclear gene encoding mitochondrial protein, mRNA.	10.1848	10.4482	10.3757	10.6366	10.354	10.0378	10.272	9.61448	Xp11.22	-0.381473	6.47016e-14	1.03225e-12
385	Hsd17b11	Mus musculus hydroxysteroid (17-beta) dehydrogenase 11 (Hsd17b11), mRNA.	8.64711	8.98992	8.81789	9.31884	7.77798	7.86056	8.16587	8.17251	4q22.1	-0.310993	1.63617e-09	1.2136e-08
386	Hsd17b13	Mus musculus hydroxysteroid (17-beta) dehydrogenase 13 (Hsd17b13), mRNA.	10.5301	10.3713	10.4973	10.7979	9.39368	10.3659	10.1613	9.42263	4q22.1	-0.339361	3.74542e-11	3.65551e-10
387	Hsd17b4	Mus musculus hydroxysteroid (17-beta) dehydrogenase 4 (Hsd17b4), mRNA.	10.8854	11.1611	10.991	11.2207	9.90767	10.002	9.98839	9.56092	5q23.1	-0.479374	4.38679e-22	3.05948e-20
388	Hsd17b6	Mus musculus hydroxysteroid (17-beta) dehydrogenase 6 (Hsd17b6), mRNA.	11.0381	10.5603	11.0496	11.7108	5.19581	5.72446	5.84339	6.10891	12q13.3	-0.48539	1.11904e-22	8.712e-21
389	Hsdl2	Mus musculus hydroxysteroid dehydrogenase like 2 (Hsdl2), mRNA.	9.66818	9.87658	10.4986	10.0375	8.95416	9.58552	9.45746	9.21529	9q32	-0.444885	6.70445e-19	2.71503e-17
390	Hyal1	Mus musculus hyaluronoglucosaminidase 1 (Hyal1), mRNA.	8.5389	8.5668	8.58412	9.16182	6.96535	6.98398	7.2393	6.63296	3p21.31	-0.455775	7.23962e-20	3.3739e-18
391	Idh1	Mus musculus isocitrate dehydrogenase 1 (NADP+), soluble (Idh1), transcript variant 2, mRNA.	11.3695	11.3504	11.428	11.1798	9.90205	9.96237	9.40616	9.44808	2q34	-0.391373	1.26157e-14	2.29944e-13
392	Ido2	Mus musculus indoleamine 2,3-dioxygenase 2 (Ido2), mRNA.	7.5396	7.54687	7.65051	8.47693	6.14006	6.15896	5.99059	6.14467	8p11.21	-0.347961	1.10151e-11	1.18252e-10
393	Ift88	Mus musculus intraflagellar transport 88 homolog (Chlamydomonas) (Ift88), mRNA.	7.16806	7.24438	7.36229	7.18342	7.01198	7.1392	6.92214	7.21551	13q12.11	-0.387657	2.34559e-14	4.07204e-13
394	Igfbp1	Mus musculus insulin-like growth factor binding protein 1 (Igfbp1), mRNA.	7.43767	6.06696	6.97556	6.36929	8.82423	10.678	10.7469	9.95461	7p12.3	-0.335285	6.60265e-11	6.16841e-10
395	Igfbp2	Mus musculus insulin-like growth factor binding protein 2 (Igfbp2), mRNA.	7.76412	8.07382	8.06419	9.62369	7.10054	7.85643	8.11841	6.9424	2q35	-0.351512	6.57322e-12	7.37184e-11
396	Igfbp4	Mus musculus insulin-like growth factor binding protein 4 (Igfbp4), mRNA.	9.51842	9.65016	9.58524	10.2116	9.17699	8.7196	8.96818	8.54965	17q21.2	-0.398541	3.73046e-15	7.64592e-14
397	Il13ra1	Mus musculus interleukin 13 receptor, alpha 1 (Il13ra1), mRNA.	9.76844	7.99473	8.66544	7.82863	6.25668	6.66179	6.36346	6.48463	Xq24	-0.331248	1.14836e-10	1.03203e-09
398	Il27	Mus musculus interleukin 27 (Il27), mRNA.	7.65602	7.74957	7.63675	7.4867	7.40307	7.46158	7.45548	7.47243	16p12.1-p11.2	-0.461501	2.17445e-20	1.10293e-18
399	Immp2l	Mus musculus IMP2 inner mitochondrial membrane peptidase-like (S. cerevisiae) (Immp2l), nuclear gene encoding mitochondrial protein, mRNA.	8.2105	8.45046	8.87758	8.71599	7.27912	7.23462	7.5728	6.93427	7q31.1	-0.300061	6.32912e-09	4.26457e-08
400	Insig1	Mus musculus insulin induced gene 1 (Insig1), mRNA.	9.96121	9.55407	10.7246	10.7843	9.44095	9.58661	8.84074	8.4312	7q36.3	-0.49485	1.23529e-23	1.12782e-21
401	Iqgap2	Mus musculus IQ motif containing GTPase activating protein 2 (Iqgap2), mRNA.	10.931	11.0108	11.0035	11.0498	9.70658	9.992	9.48098	9.4798	5q13.3	-0.402143	1.99992e-15	4.3902e-14
402	Irs1	Mus musculus insulin receptor substrate 1 (Irs1), mRNA.	6.90501	6.91137	6.97792	7.56185	6.05311	6.38273	6.18198	5.89064	2q36.3	-0.30574	3.15622e-09	2.22676e-08
403	Irs2	Mus musculus insulin receptor substrate 2 (Irs2), mRNA.	6.88306	6.85516	6.9957	6.88652	6.91894	7.13648	7.21889	7.17358	13q34	-0.345702	1.52476e-11	1.59098e-10
404	Isoc1	Mus musculus isochorismatase domain containing 1 (Isoc1), mRNA.	8.66784	8.83393	9.23502	9.05693	8.98892	8.74147	8.64452	8.6036	5q23.3	-0.375333	1.73514e-13	2.574e-12
405	Itch	Mus musculus itchy, E3 ubiquitin protein ligase (Itch), mRNA.	10.2083	10.3097	10.3026	9.88955	9.3631	9.48359	9.30242	9.41672	20q11.22	-0.307144	2.65126e-09	1.90054e-08
406	Itfg1	Mus musculus integrin alpha FG-GAP repeat containing 1 (Itfg1), mRNA.	9.86872	9.66388	9.76987	9.4761	9.08553	9.16618	9.05191	9.18236	16q12.1	-0.374898	1.8591e-13	2.74372e-12
407	Itih1	Mus musculus inter-alpha trypsin inhibitor, heavy chain 1 (Itih1), mRNA.	10.3547	9.93189	10.2337	10.64	6.7718	7.28644	6.87979	6.52538	3p21.1	-0.469489	3.90777e-21	2.32223e-19
408	Itih3	Mus musculus inter-alpha trypsin inhibitor, heavy chain 3 (Itih3), mRNA.	12.375	11.1708	11.2205	11.6246	11.1884	11.4712	11.4666	10.5133	3p21.1	-0.340806	3.05735e-11	3.01769e-10
409	Itih4	Mus musculus inter alpha-trypsin inhibitor, heavy chain 4 (Itih4), transcript variant 1, mRNA.	12.5465	11.5274	11.9883	12.1302	8.9426	8.84582	9.21055	7.10458	3p21.1	-0.549875	7.78886e-30	2.33503e-27
410	Itpr2	Mus musculus inositol 1,4,5-triphosphate receptor 2 (Itpr2), transcript variant 1, mRNA.	9.12889	9.25806	9.40232	9.15757	8.37402	9.07739	8.35038	8.00948	12p11.23	-0.370864	3.51158e-13	4.88798e-12
411	Ivd	Mus musculus isovaleryl coenzyme A dehydrogenase (Ivd), nuclear gene encoding mitochondrial protein, mRNA.	7.78783	8.12462	7.96366	8.44134	7.65718	7.68255	7.66941	7.60825	15q15.1	-0.523462	1.02082e-26	1.69456e-24
412	Iyd	Mus musculus iodotyrosine deiodinase (Iyd), mRNA.	9.57165	9.29605	9.46576	9.42787	8.55096	8.12943	8.58997	8.27564	6q25.1	-0.39754	4.4306e-15	8.91715e-14
413	Kat2b	Mus musculus K(lysine) acetyltransferase 2B (Kat2b), mRNA.	8.43341	8.39822	8.70412	8.86819	6.8309	7.51994	7.11809	6.91801	3p24.3	-0.396928	4.92005e-15	9.77489e-14
414	Kcnj8	Mus musculus potassium inwardly-rectifying channel, subfamily J, member 8 (Kcnj8), mRNA.	7.49942	7.52788	7.26881	7.20421	7.26403	7.36407	8.09668	7.71653	12p12.1	-0.496332	8.69369e-24	8.15988e-22
415	Kdsr	Mus musculus 3-ketodihydrosphingosine reductase (Kdsr), mRNA.	7.9831	7.76425	8.16099	8.14841	8.43846	8.08807	8.38063	7.96349	18q21.33	-0.309065	2.08535e-09	1.52123e-08
416	Khk	Mus musculus ketohexokinase (Khk), mRNA.	8.36213	8.7366	8.46988	9.70618	7.41418	6.96289	7.43549	6.68725	2p23.3	-0.345066	1.67007e-11	1.7318e-10
417	Klc4	Mus musculus kinesin light chain 4 (Klc4), mRNA.	6.4679	6.67004	6.69955	6.95506	6.23741	6.22025	6.52712	6.46457	6p21.1	-0.44617	5.17794e-19	2.11821e-17
418	Klf12	Mus musculus Kruppel-like factor 12 (Klf12), mRNA.	9.55411	9.7662	9.85494	10.224	8.72081	9.14137	8.80252	8.48725	13q22.1	-0.350322	7.82029e-12	8.63543e-11
419	Klf15	Mus musculus Kruppel-like factor 15 (Klf15), mRNA.	7.66402	7.75379	7.89605	8.07494	7.19226	7.34202	7.63429	7.42476	3q21.3	-0.435104	4.62991e-18	1.60063e-16
420	Klf9	Mus musculus Kruppel-like factor 9 (Klf9), mRNA.	8.10457	8.01652	7.61215	8.04028	7.68631	7.78601	7.86621	7.89851	9q21.12	-0.490152	3.72196e-23	3.07651e-21
421	Klhdc1	Mus musculus kelch domain containing 1 (Klhdc1), mRNA.	5.17218	5.24937	5.35386	5.09921	5.22798	5.61486	5.67782	5.91825	14q21.3	-0.361523	1.48032e-12	1.87122e-11
422	Klhdc2	Mus musculus kelch domain containing 2 (Klhdc2), mRNA.	9.65352	8.64714	8.99886	9.01079	9.73315	9.68205	9.78901	9.74435	14q21.3	-0.317443	7.17312e-10	5.65682e-09
423	Klhl2	Mus musculus kelch-like 2, Mayven (Drosophila) (Klhl2), mRNA.	8.68734	8.17388	7.73091	8.54958	7.41081	7.51252	7.0464	7.02822	4q32.3	-0.425555	2.87746e-17	8.6007e-16
424	Klhl32	Putative uncharacterized protein gene:ENSMUSG00000073983	5.48039	5.51656	5.31586	5.61498	6.4081	6.03834	6.13307	6.91283	6q16.1	-0.384692	3.82525e-14	6.38933e-13
425	Kng1	Mus musculus kininogen 1 (Kng1), transcript variant 1, mRNA.	12.7124	12.4314	12.5654	12.4124	11.8274	12.226	12.0981	11.8509	3q27.3	-0.426205	2.54575e-17	7.69752e-16
426	Lactb	Mus musculus lactamase, beta (Lactb), nuclear gene encoding mitochondrial protein, mRNA.	8.30382	8.51082	7.84889	8.56803	6.70169	7.02366	6.978	6.41971	15q22.2	-0.344158	1.90142e-11	1.94857e-10
427	Lap3	Mus musculus leucine aminopeptidase 3 (Lap3), mRNA.	10.2012	10.0219	9.68219	10.5553	10.0775	9.64436	9.96704	9.62598	4p15.32	-0.301996	5.0017e-09	3.4218e-08
428	Larp4	Mus musculus La ribonucleoprotein domain family, member 4 (Larp4), transcript variant 1, mRNA.	8.78281	8.49637	8.2309	8.10728	9.15581	9.16592	9.19351	9.13896	12q13.12	-0.480845	3.14924e-22	2.26722e-20
429	Lcat	Mus musculus lecithin cholesterol acyltransferase (Lcat), mRNA.	10.0809	9.51538	10.1421	11.721	9.83897	9.41342	9.7586	8.13653	16q22.1	-0.315683	9.00072e-10	6.98618e-09
430	Lcn12	Mus musculus lipocalin 12 (Lcn12), mRNA.	6.93193	7.12892	7.09229	6.74051	6.53104	6.43969	6.58444	6.66931	9q34.3	-0.300601	5.92785e-09	4.02253e-08
431	Ldhd	Mus musculus lactate dehydrogenase D (Ldhd), nuclear gene encoding mitochondrial protein, mRNA.	7.81448	7.35346	7.28779	7.9779	6.50678	6.43766	6.32608	6.6505	16q23.1	-0.586863	1.07478e-34	7.44414e-32
432	Lect2	Mus musculus leukocyte cell-derived chemotaxin 2 (Lect2), mRNA.	10.472	10.6967	11.1252	10.9544	6.70108	6.02462	5.25298	6.17651	5q31.1	-0.334255	7.6097e-11	7.04046e-10
433	Lepr	Mus musculus leptin receptor (Lepr), transcript variant 3, mRNA.	5.52508	5.74039	6.81277	5.39446	5.3235	5.74308	6.34587	5.90012	1p31.3	-0.384231	4.12619e-14	6.84948e-13
434	Lgsn	Mus musculus lengsin, lens protein with glutamine synthetase domain (Lgsn), mRNA.	6.21518	6.34551	6.28024	6.21448	5.86642	6.02892	6.01359	6.18545	6q12	-0.328326	1.70544e-10	1.48614e-09
435	Lime1	Mus musculus Lck interacting transmembrane adaptor 1 (Lime1), mRNA.	6.32406	6.41325	6.50302	6.63	6.72426	6.49544	6.62313	6.52531	20q13.33	-0.338426	4.26848e-11	4.11998e-10
436	Lingo4	Mus musculus leucine rich repeat and Ig domain containing 4 (Lingo4), mRNA.	7.39102	7.61902	7.46081	7.31853	7.15702	7.35035	7.09608	7.46738	1q21.3	-0.342832	2.29594e-11	2.32793e-10
437	Lipg	Mus musculus lipase, endothelial (Lipg), mRNA.	6.18426	6.58383	6.88387	7.04769	5.54839	5.73655	5.56441	5.41866	18q21.1	-0.32764	1.87022e-10	1.61919e-09
438	Lonp2	Mus musculus lon peptidase 2, peroxisomal (Lonp2), mRNA.	9.94994	10.1617	10.3892	10.6806	8.66879	8.93716	8.47655	8.1892	16q12.1	-0.440081	1.7455e-18	6.50465e-17
439	Lpin2	Mus musculus lipin 2 (Lpin2), mRNA.	9.66923	9.7061	9.47532	9.48778	8.21087	8.66725	8.62649	8.30614	18p11.31	-0.343537	2.0771e-11	2.11995e-10
440	Lrrc3	Mus musculus leucine rich repeat containing 3 (Lrrc3), mRNA.	7.92023	7.811	7.70023	7.93847	7.44182	7.68877	7.54931	7.71194	21q22.3	-0.31459	1.03562e-09	7.96078e-09
441	Lrrtm2	Mus musculus leucine rich repeat transmembrane neuronal 2 (Lrrtm2), mRNA.	6.66755	7.01905	7.09827	6.81206	7.02228	7.31308	7.12955	7.31013	5q31.2	-0.307361	2.58037e-09	1.85369e-08
442	Macrod1	Mus musculus MACRO domain containing 1 (Macrod1), mRNA.	6.90915	6.98029	7.06431	7.17768	6.72271	6.89625	6.78891	6.6621	11q13.1	-0.364213	9.82753e-13	1.28262e-11
443	Maoa	Mus musculus monoamine oxidase A (Maoa), nuclear gene encoding mitochondrial protein, mRNA.	7.40157	7.40294	7.65109	7.30743	9.6795	9.31148	9.55717	9.41155	Xp11.3	-0.340626	3.13573e-11	3.08595e-10
444	Maob	Mus musculus monoamine oxidase B (Maob), nuclear gene encoding mitochondrial protein, mRNA.	9.93422	10.0887	10.6437	10.05	9.548	9.42963	9.4065	9.3128	Xp11.3	-0.34485	1.72239e-11	1.78054e-10
445	Masp1	Mus musculus mannan-binding lectin serine peptidase 1 (Masp1), mRNA.	10.0727	9.73217	10.0424	10.4052	7.59733	8.30406	8.07226	6.88619	3q27.3	-0.344974	1.6922e-11	1.75204e-10
446	Masp2	Mus musculus mannan-binding lectin serine peptidase 2 (Masp2), transcript variant 1, mRNA.	10.4808	10.3227	10.4334	10.9589	9.62585	10.1252	10.0127	8.88303	1p36.22	-0.490927	3.10666e-23	2.61089e-21
447	Mat1a	Mus musculus methionine adenosyltransferase I, alpha (Mat1a), mRNA.	11.8824	11.8735	11.9848	12.0639	9.9175	9.84615	10.4131	10.1263	10q22.3	-0.572958	8.52488e-33	4.29635e-30
448	Mat2b	Mus musculus methionine adenosyltransferase II, beta (Mat2b), mRNA.	8.30738	7.88241	8.29418	7.98034	8.66562	8.55986	8.5736	8.48273	5q34	-0.410517	4.55718e-16	1.1259e-14
449	Mbl2	Mus musculus mannose-binding lectin (protein C) 2 (Mbl2), mRNA.	9.92611	9.56543	10.6162	10.2993	6.8533	6.70814	6.53642	6.40794	10q21.1	-0.334091	7.78385e-11	7.18174e-10
450	Mbnl2	Mus musculus muscleblind-like 2 (Mbnl2), transcript variant 1, mRNA.	9.17798	9.0502	9.68598	9.09883	9.62296	9.98942	9.73859	9.7286	13q32.1	-0.314328	1.07094e-09	8.21969e-09
451	Mccc2	Mus musculus methylcrotonoyl-Coenzyme A carboxylase 2 (beta) (Mccc2), nuclear gene encoding mitochondrial protein, mRNA.	8.03053	8.24312	8.56819	8.28003	8.5977	8.51243	8.50574	7.9417	5q13.2	-0.388761	1.95231e-14	3.43984e-13
452	Mcee	Mus musculus methylmalonyl CoA epimerase (Mcee), mRNA.	9.44206	9.64189	9.4462	9.26052	9.11562	9.17969	9.46917	9.01435	2p13.3	-0.5619	2.38787e-31	9.59255e-29
453	Med18	Mus musculus mediator of RNA polymerase II transcription, subunit 18 homolog (yeast) (Med18), mRNA.	5.25837	5.23979	5.43833	5.30801	5.71228	5.49691	5.84457	5.5115	1p35.3	-0.315375	9.36427e-10	7.25939e-09
454	Met	Mus musculus met proto-oncogene (Met), mRNA.	10.0138	9.30028	9.70572	9.48568	9.16512	9.01112	9.06823	9.14921	7q31.2	-0.384092	4.22099e-14	6.97801e-13
455	Mfap3l	Mus musculus microfibrillar-associated protein 3-like (Mfap3l), mRNA.	5.58242	5.58347	5.44068	5.37552	5.39539	5.60677	5.05764	5.36449	4q33	-0.44459	7.11383e-19	2.84638e-17
456	Mgst1	Mus musculus microsomal glutathione S-transferase 1 (Mgst1), mRNA.	12.2009	12.2105	11.9007	11.9427	10.4261	10.3438	10.7482	10.5221	12p12.3	-0.502366	2.04139e-24	2.16949e-22
457	Mgst2	Mus musculus microsomal glutathione S-transferase 2 (Mgst2), mRNA.	5.30307	5.23372	5.57551	5.2119	8.73528	9.79965	8.68103	8.83652	4q31.1	-0.359566	1.98931e-12	2.45137e-11
458	Mia2	Mus musculus melanoma inhibitory activity 2 (Mia2), mRNA.	11.1611	11.0997	11.2528	11.3778	10.7163	10.8362	10.6471	10.77	14q21.1	-0.350783	7.31253e-12	8.12836e-11
459	Mia3	Mus musculus melanoma inhibitory activity 3 (Mia3), mRNA.	9.07322	9.12068	9.14972	9.48047	8.11404	8.05218	7.80122	7.60936	1q41	-0.312047	1.43176e-09	1.07227e-08
460	Mip	Mus musculus major intrinsic protein of eye lens fiber (Mip), mRNA.	5.34493	5.18401	4.88692	5.21362	5.47458	5.25345	5.21204	5.52729	12q13.3	-0.349346	9.01425e-12	9.8563e-11
461	Mlx	Mus musculus MAX-like protein X (Mlx), transcript variant 3, mRNA.	7.60006	7.79412	7.50013	7.66085	7.11463	7.21232	7.01016	6.89001	17q21.2	-0.338381	4.29524e-11	4.13984e-10
462	Mlxipl	Mus musculus MLX interacting protein-like (Mlxipl), mRNA.	8.32662	9.30105	9.06693	9.67866	8.19663	7.71617	7.81136	7.59729	7q11.23	-0.350151	8.01846e-12	8.82998e-11
463	Mlycd	Mus musculus malonyl-CoA decarboxylase (Mlycd), nuclear gene encoding mitochondrial protein, mRNA.	6.72977	6.79003	7.10544	7.70601	6.44269	6.66852	6.37659	5.90028	16q23.3	-0.460431	2.72692e-20	1.35913e-18
464	Mmaa	Mus musculus methylmalonic aciduria (cobalamin deficiency) type A (Mmaa), nuclear gene encoding mitochondrial protein, mRNA.	7.63058	7.33639	7.76944	7.6335	6.94108	6.77474	6.8081	6.46866	4q31.21	-0.39931	3.26801e-15	6.80221e-14
465	Mmachc	Mus musculus methylmalonic aciduria cblC type, with homocystinuria (Mmachc), mRNA.	8.09707	7.9451	8.24607	8.536	9.48281	8.91998	9.29758	8.59744	1p34.1	-0.386312	2.92985e-14	4.97876e-13
466	Mocs1	Mus musculus molybdenum cofactor synthesis 1 (Mocs1), transcript variant 1, mRNA.	7.77194	7.76193	7.71715	8.57865	6.72854	6.8113	6.89569	6.70127	6p21.2	-0.436166	3.765e-18	1.31979e-16
467	Mocs2	Mus musculus molybdenum cofactor synthesis 2 (Mocs2), transcript variant 1, mRNA.	10.3761	10.5792	10.64	10.5379	9.06991	9.43443	9.4154	9.16366	5q11.2	-0.397958	4.12406e-15	8.39269e-14
468	Mogat1	Mus musculus monoacylglycerol O-acyltransferase 1 (Mogat1), mRNA.	5.37936	6.12995	7.00304	6.12346	6.90759	6.75626	6.60807	6.74969	2q36.1	-0.425309	3.01436e-17	8.98316e-16
469	Mogat2	Mus musculus monoacylglycerol O-acyltransferase 2 (Mogat2), mRNA.	6.02119	6.23886	6.05279	5.86251	6.97166	6.01657	6.37012	6.51145	11q13.5	-0.464373	1.17928e-20	6.23342e-19
470	Mpdz	Mus musculus multiple PDZ domain protein (Mpdz), mRNA.	7.77888	7.34908	7.625	7.78386	6.19395	6.40275	6.38535	6.48534	9p23	-0.475747	9.86785e-22	6.51992e-20
471	Mpi	Mus musculus mannose phosphate isomerase (Mpi), mRNA.	6.98252	7.14109	6.96444	7.34074	7.87657	7.60226	7.73793	7.22714	15q24.1	-0.335527	6.38577e-11	5.99087e-10
472	Mpl	Mus musculus myeloproliferative leukemia virus oncogene (Mpl), transcript variant 1, mRNA.	6.09904	6.50259	6.17692	6.38374	6.04251	5.97945	5.92158	6.29311	1p34.2	-0.360322	1.77518e-12	2.20509e-11
473	Mrpl16	Mus musculus mitochondrial ribosomal protein L16 (Mrpl16), nuclear gene encoding mitochondrial protein, mRNA.	7.94806	7.97387	8.01807	8.02716	8.61138	8.31857	8.56161	8.13452	11q12.1	-0.376192	1.51322e-13	2.27164e-12
474	Mrpl40	Mus musculus mitochondrial ribosomal protein L40 (Mrpl40), nuclear gene encoding mitochondrial protein, mRNA.	8.19258	8.11771	8.22214	8.14212	8.96353	8.62669	9.0169	8.74803	22q11.21	-0.3555	3.65234e-12	4.30017e-11
475	Mrpl46	Mus musculus mitochondrial ribosomal protein L46 (Mrpl46), nuclear gene encoding mitochondrial protein, mRNA.	7.54958	7.68537	7.58333	7.41132	8.11488	8.03961	7.82866	7.89633	15q25.3	-0.428725	1.5792e-17	4.95621e-16
476	Mrps18b	Mus musculus mitochondrial ribosomal protein S18B (Mrps18b), nuclear gene encoding mitochondrial protein, mRNA.	8.0951	7.75315	8.30579	9.09146	9.58936	8.8515	9.38039	8.03847	6p21.33	-0.315815	8.84991e-10	6.87657e-09
477	Mrps22	Mus musculus mitochondrial ribosomal protein S22 (Mrps22), nuclear gene encoding mitochondrial protein, mRNA.	9.07231	9.33956	9.2403	9.10938	10.0663	9.86658	10.0011	10.1693	3q23	-0.355643	3.57605e-12	4.22024e-11
478	Mrps31	Mus musculus mitochondrial ribosomal protein S31 (Mrps31), nuclear gene encoding mitochondrial protein, mRNA.	9.85959	9.50375	10.1143	10.1492	10.8081	10.4085	10.6689	10.4022	13q14.11	-0.320201	5.01133e-10	4.05387e-09
479	Msra	Mus musculus methionine sulfoxide reductase A (Msra), mRNA.	7.32656	7.58355	7.56352	8.08855	6.64426	6.57336	6.8523	6.09195	8p23.1	-0.365119	8.55467e-13	1.12971e-11
480	Mst1	Mus musculus macrophage stimulating 1 (hepatocyte growth factor-like) (Mst1), mRNA.	8.51662	8.39923	8.5239	9.07616	7.43589	7.62867	7.4173	7.33304	3p21.31	-0.416234	1.62068e-16	4.2442e-15
481	Mthfd1	Mus musculus methylenetetrahydrofolate dehydrogenase (NADP+ dependent), methenyltetrahydrofolate cyclohydrolase, formyltetrahydrofolate synthase (Mthfd1), mRNA.	8.67536	8.78266	8.94815	8.95921	9.51508	9.01043	9.45571	8.96837	14q23.3	-0.551592	4.77575e-30	1.47578e-27
482	Mthfs	Mus musculus 5, 10-methenyltetrahydrofolate synthetase (Mthfs), mRNA.	9.30209	8.87461	9.52631	9.00938	8.41215	8.31222	8.7042	8.25804	15q25.1	-0.361205	1.55334e-12	1.95614e-11
483	Mtmr10	Mus musculus myotubularin related protein 10 (Mtmr10), mRNA.	7.93372	7.63028	7.70941	8.05608	8.12915	7.84087	7.82235	7.71454	15q13.3	-0.435453	4.32627e-18	1.50082e-16
484	Mtmr4	Mus musculus myotubularin related protein 4 (Mtmr4), mRNA.	8.24537	8.3716	8.51536	8.78018	8.02285	7.7699	7.83695	8.00934	17q22	-0.3674	6.01924e-13	8.1361e-12
485	Mtss1	Mus musculus metastasis suppressor 1 (Mtss1), transcript variant 2, mRNA.	8.71687	8.6715	8.6319	8.65361	7.95668	7.73901	7.64141	7.73103	8q24.13	-0.312052	1.43087e-09	1.072e-08
486	Mttp	Mus musculus microsomal triglyceride transfer protein (Mttp), mRNA.	9.52799	9.65123	9.92121	9.93971	10.0172	9.93626	9.90406	9.73814	4q23	-0.531329	1.28521e-27	2.60754e-25
487	Mxi1	Mus musculus Max interacting protein 1 (Mxi1), transcript variant 1, mRNA.	7.19238	6.88704	7.10333	7.20765	7.79152	7.73703	7.76613	7.74916	10q25.2	-0.403748	1.51112e-15	3.37249e-14
488	Mylk	Mus musculus myosin, light polypeptide kinase (Mylk), mRNA.	7.64279	7.94536	7.69639	8.36208	7.19875	7.0497	7.07325	7.22242	3q21.1	-0.338022	4.51593e-11	4.32762e-10
489	Myo16	Mus musculus myosin XVI (Myo16), mRNA.	6.20683	6.27124	6.36624	6.2009	6.19885	5.96209	6.26509	6.33538	13q33.3	-0.504166	1.31747e-24	1.44605e-22
490	Myo1b	Mus musculus myosin IB (Myo1b), mRNA.	10.5533	10.8217	10.3821	10.7666	8.29583	8.6225	8.7381	8.0591	2q32.3	-0.553754	2.57012e-30	8.46285e-28
491	Myrip	Mus musculus myosin VIIA and Rab interacting protein (Myrip), mRNA.	6.77941	6.94374	6.74575	6.60539	6.63319	6.57231	6.71044	6.94432	3p22.1	-0.477754	6.30905e-22	4.2812e-20
492	N4bp2l1	Mus musculus NEDD4 binding protein 2-like 1 (N4bp2l1), mRNA.	7.5537	8.03285	8.37701	7.78555	6.88707	7.47077	6.90112	7.14536	13q13.1	-0.373792	2.21514e-13	3.21483e-12
493	Naga	Mus musculus N-acetyl galactosaminidase, alpha (Naga), mRNA.	6.78601	6.81677	6.79472	7.31001	6.48262	6.53497	6.57446	6.752	22q13.2	-0.307077	2.6735e-09	1.91581e-08
494	Nags	Mus musculus N-acetylglutamate synthase (Nags), transcript variant 2, mRNA.	6.70913	6.94098	6.80156	7.33354	6.75313	6.27024	6.42618	6.36045	17q21.31	-0.385733	3.22348e-14	5.45926e-13
495	Nat1	Mus musculus N-acetyltransferase 1 (arylamine N-acetyltransferase) (Nat1), mRNA.	6.14816	6.34244	7.15841	6.02505	4.29451	3.95318	4.2269	4.29764	8p22	-0.355286	3.77062e-12	4.42645e-11
496	Nat2	Mus musculus N-acetyltransferase 2 (arylamine N-acetyltransferase) (Nat2), mRNA.	8.50342	8.74163	8.38637	8.34701	6.80936	6.72529	6.92813	6.9299	8p22	-0.529523	2.0783e-27	3.93818e-25
497	Ndfip1	Mus musculus Nedd4 family interacting protein 1 (Ndfip1), mRNA.	11.4027	11.2754	11.5591	11.2414	10.661	10.3662	10.57	10.8674	5q31.3	-0.405436	1.12345e-15	2.59376e-14
498	Ndrg2	Mus musculus N-myc downstream regulated gene 2 (Ndrg2), transcript variant 1, mRNA.	11.3145	11.4392	11.6825	11.9197	10.5394	10.9344	10.922	9.77102	14q11.2	-0.373094	2.47342e-13	3.56138e-12
499	Ndufa5	Mus musculus NADH dehydrogenase (ubiquinone) 1 alpha subcomplex, 5 (Ndufa5), nuclear gene encoding mitochondrial protein, mRNA.	9.60938	9.97396	9.99767	9.62342	9.96383	9.95598	10.1416	9.96543	7q31.32	-0.375397	1.71749e-13	2.55348e-12
500	Ndufaf1	Mus musculus NADH dehydrogenase (ubiquinone) 1 alpha subcomplex, assembly factor 1 (Ndufaf1), mRNA.	8.81885	8.82469	8.78213	8.48986	8.4966	8.68473	8.66388	8.4086	15q15.1	-0.383593	4.5798e-14	7.55253e-13
501	Ndufv2	Mus musculus NADH dehydrogenase (ubiquinone) flavoprotein 2 (Ndufv2), nuclear gene encoding mitochondrial protein, mRNA.	9.88119	10.1572	10.0503	9.74676	10.3776	10.4248	10.4825	10.4764	18p11.22	-0.318305	6.41489e-10	5.12121e-09
502	Necab2	Mus musculus N-terminal EF-hand calcium binding protein 2 (Necab2), mRNA.	5.96621	6.41703	5.83626	5.97152	5.88473	5.825	5.92151	6.05501	16q23.3	-0.470796	2.93881e-21	1.76733e-19
503	Nedd4	Mus musculus neural precursor cell expressed, developmentally down-regulated 4 (Nedd4), mRNA.	10.7081	10.6066	10.8328	10.6123	11.5898	11.582	11.5906	11.5838	15q21.3	-0.371959	2.95726e-13	4.17132e-12
504	Nfia	Mus musculus nuclear factor I/A (Nfia), transcript variant 2, mRNA.	9.02604	9.12423	9.34471	9.45862	8.35467	8.65683	8.49671	8.29393	1p31.3	-0.512836	1.54179e-25	1.92351e-23
505	Nipsnap3a	Mus musculus nipsnap homolog 3A (C. elegans) (Nipsnap3a), mRNA.	8.61585	8.07487	8.5459	8.65215	7.21548	6.98881	7.08935	6.76143	9q31.1	-0.381059	6.91949e-14	1.09869e-12
506	Nit1	Mus musculus nitrilase 1 (Nit1), mRNA.	8.6879	8.57789	8.69747	9.15725	8.31558	8.28469	8.33569	7.75671	1q23.3	-0.379161	9.40311e-14	1.45913e-12
507	Nit2	Mus musculus nitrilase family, member 2 (Nit2), mRNA.	10.331	10.097	10.6396	10.3541	9.56579	9.71677	9.703	9.71336	3q12.2	-0.364795	8.99024e-13	1.18025e-11
508	Nkiras1	Mus musculus NFKB inhibitor interacting Ras-like protein 1 (Nkiras1), mRNA.	8.39787	8.34288	8.60094	8.48856	7.55764	7.64615	7.57504	6.98339	3p24.2	-0.454591	9.25613e-20	4.23505e-18
509	Nmt2	Mus musculus N-myristoyltransferase 2 (Nmt2), mRNA.	8.31243	8.76322	8.90313	8.38405	8.85928	8.61247	8.64363	8.71028	10p13	-0.318286	6.43097e-10	5.12996e-09
510	Nqo2	Mus musculus NAD(P)H dehydrogenase, quinone 2 (Nqo2), mRNA.	8.90424	9.48344	9.73796	9.2942	8.29141	8.15198	8.17905	8.12892	6p25.2	-0.313753	1.15243e-09	8.77808e-09
511	Nr1i2	Mus musculus nuclear receptor subfamily 1, group I, member 2 (Nr1i2), transcript variant 1, mRNA.	7.70019	7.95982	7.55495	8.10806	7.49879	7.84277	7.70189	7.01821	3q13.33	-0.509945	3.17468e-25	3.79563e-23
512	Nr1i3	Mus musculus nuclear receptor subfamily 1, group I, member 3 (Nr1i3), mRNA.	8.46566	9.87681	10.0292	10.7041	7.00372	7.79047	8.36058	7.13503	1q23.3	-0.545793	2.46256e-29	6.77574e-27
513	Nr3c1	Mus musculus nuclear receptor subfamily 3, group C, member 1 (Nr3c1), mRNA.	8.99866	8.60584	9.12904	8.80629	8.26672	8.57873	8.57964	8.16225	5q31.3	-0.30347	4.17551e-09	2.89404e-08
514	Nrg1	Mus musculus neuregulin 1 (Nrg1), mRNA.	6.63224	6.10152	6.44104	6.33146	5.99957	6.13506	5.94028	6.09829	8p12	-0.331321	1.137e-10	1.02319e-09
515	Nsun6	Mus musculus NOL1/NOP2/Sun domain family member 6 (Nsun6), mRNA.	6.7493	7.03579	7.07516	6.4858	6.93138	6.62798	6.95876	7.2068	10p12.31	-0.306991	2.70233e-09	1.93439e-08
516	Nt5dc1	Mus musculus 5'-nucleotidase domain containing 1 (Nt5dc1), mRNA.	8.48826	7.9612	8.36393	7.9225	6.67225	7.05559	7.06119	6.03345	6q22.1	-0.405173	1.17676e-15	2.7044e-14
517	Nubpl	Mus musculus nucleotide binding protein-like (Nubpl), mRNA.	6.557	6.36756	6.70781	6.46005	6.66742	6.38003	6.82337	6.40841	14q12	-0.459896	3.05313e-20	1.50676e-18
518	Nudcd2	Mus musculus NudC domain containing 2 (Nudcd2), mRNA.	7.86037	7.26721	7.4906	7.44899	8.99832	8.75255	9.0256	8.83768	5q34	-0.305868	3.10654e-09	2.19634e-08
519	Nudt12	Mus musculus nudix (nucleoside diphosphate linked moiety X)-type motif 12 (Nudt12), mRNA.	6.10031	6.53537	6.29879	6.52614	5.65127	6.01221	5.65324	5.55772	5q21.2	-0.355567	3.61641e-12	4.26287e-11
520	Nudt13	Mus musculus nudix (nucleoside diphosphate linked moiety X)-type motif 13 (Nudt13), mRNA.	7.58432	7.73532	7.72022	7.71355	7.7231	7.74856	7.52543	7.68975	10q22.2	-0.31066	1.70638e-09	1.26147e-08
521	Nudt16	Mus musculus nudix (nucleoside diphosphate linked moiety X)-type motif 16 (Nudt16), mRNA.	7.50361	7.38355	8.03767	7.34473	6.49469	6.65889	6.86187	6.95102	3q22.1	-0.421236	6.45366e-17	1.81552e-15
522	Nudt6	Mus musculus nudix (nucleoside diphosphate linked moiety X)-type motif 6 (Nudt6), mRNA.	6.34892	6.46498	6.20844	6.42722	5.81578	5.87406	5.94443	5.88837	4q28.1	-0.532403	9.64332e-28	1.97649e-25
523	Nudt7	Mus musculus nudix (nucleoside diphosphate linked moiety X)-type motif 7 (Nudt7), transcript variant 1, mRNA.	11.9052	10.9223	10.198	11.8837	7.54591	7.71976	7.70668	7.55911	16q23.1	-0.543664	4.46107e-29	1.12006e-26
524	Oaf	Mus musculus OAF homolog (Drosophila) (Oaf), mRNA.	8.43061	7.85169	7.84014	8.17439	6.75529	7.0359	6.91639	6.91531	11q23.3	-0.409461	5.5038e-16	1.33999e-14
525	Ocel1	Mus musculus occludin/ELL domain containing 1 (Ocel1), mRNA.	6.80843	7.04923	7.46525	7.49196	6.90302	6.72474	6.96154	6.91518	19p13.11	-0.31537	9.36971e-10	7.2608e-09
526	Ociad2	Mus musculus OCIA domain containing 2 (Ociad2), mRNA.	9.5264	9.32168	6.47638	9.28426	7.80801	6.85912	7.00319	7.75247	4p11	-0.394127	7.92815e-15	1.50231e-13
527	Ogdhl	Mus musculus oxoglutarate dehydrogenase-like (Ogdhl), mRNA.	5.66495	5.87149	5.89492	5.60756	5.63289	5.54373	5.59085	5.88197	10q11.23	-0.404198	1.39645e-15	3.15158e-14
528	Oma1	Mus musculus OMA1 homolog, zinc metallopeptidase (S. cerevisiae) (Oma1), mRNA.	8.239	7.9235	8.67995	8.55125	8.56493	8.27798	8.42952	8.10374	1p32.2-p32.1	-0.375829	1.6033e-13	2.39435e-12
529	Orai3	Mus musculus ORAI calcium release-activated calcium modulator 3 (Orai3), mRNA.	7.35776	7.37016	7.1688	7.40089	7.54761	7.78472	7.50827	7.70489	16p11.2	-0.373945	2.16216e-13	3.14249e-12
530	Orm2	Mus musculus orosomucoid 2 (Orm2), mRNA.	12.1659	6.79277	7.93007	6.51128	5.48674	5.95422	5.76297	5.66695	9q32	-0.330873	1.20844e-10	1.08263e-09
531	Ormdl3	Mus musculus ORM1-like 3 (S. cerevisiae) (Ormdl3), mRNA.	7.66915	7.92078	7.63467	7.92174	7.00128	7.21792	7.14092	7.2572	17q21.1	-0.354656	4.13908e-12	4.81678e-11
532	Osgin1	Mus musculus oxidative stress induced growth inhibitor 1 (Osgin1), mRNA.	7.65719	7.44859	7.48912	8.71454	7.27904	7.27614	7.28825	6.97262	16q23.3	-0.3766	1.41787e-13	2.13808e-12
533	Otc	Mus musculus ornithine transcarbamylase (Otc), nuclear gene encoding mitochondrial protein, mRNA.	11.3975	11.1242	11.5313	11.1919	9.28321	9.5974	9.62535	9.19812	Xp11.4	-0.502792	1.84082e-24	1.96674e-22
534	Oxnad1	Mus musculus oxidoreductase NAD-binding domain containing 1 (Oxnad1), mRNA.	6.84085	7.02016	6.9634	6.94217	6.86465	6.97354	7.00985	6.62878	3p25.1-p24.3	-0.363194	1.14835e-12	1.48238e-11
535	Oxsm	Mus musculus 3-oxoacyl-ACP synthase, mitochondrial (Oxsm), nuclear gene encoding mitochondrial protein, mRNA.	7.55071	7.48721	7.70658	7.52086	7.17393	6.96974	7.33444	7.15016	3p24.2	-0.401195	2.35841e-15	5.09915e-14
536	Pafah2	Mus musculus platelet-activating factor acetylhydrolase 2 (Pafah2), mRNA.	6.69352	6.80721	6.55005	7.08288	6.47877	6.52672	6.37953	6.37312	1p36.11	-0.35688	2.97498e-12	3.56111e-11
537	Pah	Mus musculus phenylalanine hydroxylase (Pah), mRNA.	11.7973	11.8381	11.8774	12.0551	11.1657	10.9915	10.907	10.9278	12q23.2	-0.44347	8.90233e-19	3.46571e-17
538	Palm2	Mus musculus paralemmin 2 (Palm2), mRNA.	5.62686	5.71871	5.86333	5.63409	5.46812	5.46978	5.34579	6.00936	9q31.3	-0.380579	7.47923e-14	1.18011e-12
539	Palmd	Mus musculus palmdelphin (Palmd), mRNA.	9.5569	9.90657	9.92663	10.0625	7.31492	6.38001	6.91241	6.78873	1p21.2	-0.332728	9.38341e-11	8.56316e-10
540	Pank1	Mus musculus pantothenate kinase 1 (Pank1), transcript variant 1, mRNA.	7.0034	7.12276	7.82098	7.41816	6.46698	6.36517	6.38854	6.85696	10q23.31	-0.344164	1.89975e-11	1.94857e-10
541	Paox	Mus musculus polyamine oxidase (exo-N4-amino) (Paox), mRNA.	6.33718	6.44815	6.46009	6.56594	6.49714	6.22773	6.73557	6.47099	10q26.3	-0.367114	6.29161e-13	8.47574e-12
542	Papss2	Mus musculus 3'-phosphoadenosine 5'-phosphosulfate synthase 2 (Papss2), mRNA.	10.0419	10.2734	11.1749	9.91673	6.58648	7.71818	7.04423	6.54057	10q23.2-q23.31	-0.37214	2.87428e-13	4.07718e-12
543	Pbld	Mus musculus phenazine biosynthesis-like protein domain containing (Pbld), mRNA.	8.33518	8.65067	8.8054	9.1273	8.58874	8.93747	8.67347	8.52591	10q21.3	-0.444643	7.03885e-19	2.822e-17
544	Pcca	Mus musculus propionyl-Coenzyme A carboxylase, alpha polypeptide (Pcca), mRNA.	9.47274	9.9677	10.1337	9.78546	8.53435	9.6867	9.14746	8.31367	13q32.3	-0.326745	2.10878e-10	1.81013e-09
545	Pccb	Mus musculus propionyl Coenzyme A carboxylase, beta polypeptide (Pccb), nuclear gene encoding mitochondrial protein, mRNA.	7.91598	7.76997	8.21155	8.51764	7.39211	7.30091	7.55871	7.23295	3q22.3	-0.474948	1.17838e-21	7.70977e-20
546	Pck1	Mus musculus phosphoenolpyruvate carboxykinase 1, cytosolic (Pck1), mRNA.	10.3176	9.53482	8.73864	10.78	6.16814	6.35411	7.00244	6.76227	20q13.31	-0.456746	5.91299e-20	2.80114e-18
547	Pck2	Mus musculus phosphoenolpyruvate carboxykinase 2 (mitochondrial) (Pck2), nuclear gene encoding mitochondrial protein, mRNA.	6.88833	6.73435	6.67792	6.59577	6.86341	7.15278	6.88488	6.9837	14q11.2-q12	-0.547594	1.48463e-29	4.26005e-27
548	Pcsk6	paired basic amino acid cleaving system 4 isoform 2 gene:ENSMUSG00000030513	7.12215	7.35085	7.34934	7.78289	6.87886	6.89449	7.03035	6.94051	15q26.3	-0.324742	2.75456e-10	2.32178e-09
549	Pctp	Mus musculus phosphatidylcholine transfer protein (Pctp), mRNA.	6.74046	7.22856	9.0056	7.68883	8.19929	8.59497	8.23076	7.75481	17q22	-0.488166	5.90245e-23	4.78051e-21
550	Pcyt2	Mus musculus phosphate cytidylyltransferase 2, ethanolamine (Pcyt2), mRNA.	7.7742	7.88529	7.64323	8.49128	7.84601	7.08124	7.5221	7.09271	17q25.3	-0.410957	4.21134e-16	1.0456e-14
551	Pdk4	Mus musculus pyruvate dehydrogenase kinase, isoenzyme 4 (Pdk4), mRNA.	6.38703	7.67726	7.84121	6.79033	5.48392	7.0682	7.5848	6.68654	7q21.3	-0.493288	1.78585e-23	1.58336e-21
552	Pdlim2	Mus musculus PDZ and LIM domain 2 (Pdlim2), mRNA.	6.72752	7.04906	6.81886	6.75121	6.59224	6.94145	6.75742	6.75607	8p21.3	-0.322534	3.68937e-10	3.04206e-09
553	Pdxp	Mus musculus pyridoxal (pyridoxine, vitamin B6) phosphatase (Pdxp), mRNA.	5.66991	6.00927	5.69269	5.72115	6.43136	6.22964	6.28306	6.18655	22q13.1	-0.352294	5.86218e-12	6.65108e-11
554	Pebp1	Mus musculus phosphatidylethanolamine binding protein 1 (Pebp1), mRNA.	9.65006	9.80158	9.71399	10.2353	10.5561	9.99335	10.2955	9.87157	12q24.23	-0.509146	3.87144e-25	4.60128e-23
555	Pecr	Mus musculus peroxisomal trans-2-enoyl-CoA reductase (Pecr), mRNA.	9.79577	10.1787	10.2156	10.2781	10.0615	9.73161	10.1183	9.45598	2q35	-0.39416	7.883e-15	1.49516e-13
556	Pemt	Mus musculus phosphatidylethanolamine N-methyltransferase (Pemt), nuclear gene encoding mitochondrial protein, mRNA.	10.3925	9.94117	10.3161	11.2957	9.37973	10.0231	10.3341	7.75177	17p11.2	-0.355377	3.71985e-12	4.37452e-11
557	Pex12	Mus musculus peroxisomal biogenesis factor 12 (Pex12), mRNA.	6.79785	6.78	6.79894	6.75168	7.12862	6.77888	6.87095	7.108	17q12	-0.359794	1.92206e-12	2.37433e-11
558	Pex14	Mus musculus peroxisomal biogenesis factor 14 (Pex14), mRNA.	7.14264	7.29798	7.34624	7.49313	7.66387	7.35416	7.38353	7.23556	1p36.22	-0.374266	2.05513e-13	2.99995e-12
559	Pex19	Mus musculus peroxisomal biogenesis factor 19 (Pex19), transcript variant 1, mRNA.	7.76459	7.76811	7.95506	8.11277	7.40815	7.42565	7.41133	7.52717	1q23.2	-0.381468	6.47557e-14	1.03229e-12
560	Pfkfb1	Mus musculus 6-phosphofructo-2-kinase/fructose-2,6-biphosphatase 1 (Pfkfb1), mRNA.	9.18266	9.91169	8.99893	8.79824	7.07353	6.84208	6.99398	6.79513	Xp11.21	-0.517805	4.38368e-26	6.24473e-24
561	Pggt1b	Putative uncharacterized protein (Fragment) gene:ENSMUSG00000066048	7.80288	7.83978	7.83357	7.61828	7.42864	7.64412	7.31071	7.60691	5q22.3	-0.302549	4.67466e-09	3.2101e-08
562	Pgm1	Mus musculus phosphoglucomutase 1 (Pgm1), mRNA.	7.13814	6.7017	7.10905	6.7558	8.05888	7.94335	7.80561	7.55538	1p31.3	-0.504138	1.32661e-24	1.44816e-22
563	Pgrmc1	Mus musculus progesterone receptor membrane component 1 (Pgrmc1), mRNA.	11.3556	11.6282	11.4556	11.4348	10.1195	9.91732	10.076	10.0253	Xq24	-0.467213	6.40164e-21	3.62207e-19
564	Pgrmc2	Mus musculus progesterone receptor membrane component 2 (Pgrmc2), mRNA.	8.33314	8.36772	8.51967	8.0594	8.11857	8.0543	8.045	8.09709	4q28.2	-0.305452	3.27078e-09	2.30435e-08
565	Phf7	Mus musculus PHD finger protein 7 (Phf7), mRNA.	6.62558	6.53649	6.46175	6.54507	5.81012	6.11579	6.11848	6.15239	3p21.1	-0.364832	8.93899e-13	1.17583e-11
566	Phyhd1	Mus musculus phytanoyl-CoA dioxygenase domain containing 1 (Phyhd1), mRNA.	8.11088	8.34478	8.2146	8.37775	7.67416	7.7516	7.84542	7.26916	9q34.11	-0.403852	1.48387e-15	3.3161e-14
567	Pi4k2b	Mus musculus phosphatidylinositol 4-kinase type 2 beta (Pi4k2b), transcript variant 2, mRNA.	7.91005	7.72762	7.97394	7.58128	7.51964	7.43046	7.54888	7.42146	4p15.2	-0.464583	1.12726e-20	5.98637e-19
568	Pigp	Mus musculus phosphatidylinositol glycan anchor biosynthesis, class P (Pigp), transcript variant 6, mRNA.	7.57502	7.00438	7.40115	7.05914	7.45167	7.35208	7.46578	7.47601	21q22.13	-0.301964	5.02106e-09	3.43388e-08
569	Pigv	Mus musculus phosphatidylinositol glycan anchor biosynthesis, class V (Pigv), transcript variant 1, mRNA.	6.88769	6.79385	6.95718	6.81463	6.73561	6.79067	6.82484	6.9106	1p36.11	-0.605436	2.22177e-37	3.43281e-34
570	Pigy	Mus musculus phosphatidylinositol glycan anchor biosynthesis, class Y (Pigy), mRNA.	7.53392	7.78341	7.74711	7.58686	6.71493	7.11861	6.56224	6.91953	4q22.1	-0.328333	1.70382e-10	1.48601e-09
571	Pink1	Mus musculus PTEN induced putative kinase 1 (Pink1), nuclear gene encoding mitochondrial protein, mRNA.	6.73474	6.7131	6.9401	7.75821	6.67658	6.41422	6.5844	6.40827	1p36.12	-0.400372	2.71973e-15	5.7808e-14
572	Pipox	Mus musculus pipecolic acid oxidase (Pipox), mRNA.	10.2017	10.0623	10.1943	10.8424	9.67156	9.31112	9.86078	9.11504	17q11.2	-0.511295	2.2677e-25	2.79442e-23
573	Pir	Mus musculus pirin (Pir), mRNA.	7.2359	7.47764	7.50577	7.33395	6.37394	5.95798	5.78223	6.32995	Xp22.2	-0.300702	5.85532e-09	3.976e-08
574	Plcg2	Mus musculus phospholipase C, gamma 2 (Plcg2), mRNA.	6.50428	6.56119	6.49143	6.32129	6.14171	6.26698	6.2785	6.21414	16q23.3	-0.31798	6.69164e-10	5.31468e-09
575	Plg	Mus musculus plasminogen (Plg), mRNA.	12.0884	11.7026	11.9397	12.1879	10.223	10.4874	10.3335	9.38374	6q26	-0.475359	1.07573e-21	7.08427e-20
576	Pnpla7	Mus musculus patatin-like phospholipase domain containing 7 (Pnpla7), mRNA.	7.00039	6.62483	7.02805	7.55418	7.22855	7.14593	7.30358	6.87536	9q34.3	-0.397533	4.43577e-15	8.9186e-14
577	Pnpo	Mus musculus pyridoxine 5'-phosphate oxidase (Pnpo), mRNA.	7.76659	7.27107	7.32216	8.06562	7.7211	7.22242	7.49703	6.88093	17q21.32	-0.51435	1.05335e-25	1.365e-23
578	Poldip2	Mus musculus polymerase (DNA-directed), delta interacting protein 2 (Poldip2), mRNA.	9.4795	9.89844	9.84356	10.1072	10.1631	10.154	10.2349	9.90977	17q11.2	-0.353246	5.09629e-12	5.82939e-11
579	Pon1	Mus musculus paraoxonase 1 (Pon1), mRNA.	11.4466	12.1347	12.0712	11.8994	4.98543	5.3452	5.81871	4.92605	7q21.3	-0.477267	7.03349e-22	4.75672e-20
580	Pon3	Mus musculus paraoxonase 3 (Pon3), mRNA.	9.87638	9.69	9.67549	9.41728	5.80797	6.19903	6.1443	5.73247	7q21.3	-0.54407	3.98508e-29	1.01322e-26
581	Por	Mus musculus P450 (cytochrome) oxidoreductase (Por), mRNA.	8.40328	8.96162	8.67717	8.54692	7.55888	7.74234	7.6122	7.35381	7q11.23	-0.444117	7.8206e-19	3.07406e-17
582	Ppara	Mus musculus peroxisome proliferator activated receptor alpha (Ppara), transcript variant 1, mRNA.	8.59089	8.62598	8.91722	9.43983	7.63563	7.95934	8.06798	7.80568	22q13.31	-0.469623	3.7954e-21	2.26888e-19
583	Ppcs	Mus musculus phosphopantothenoylcysteine synthetase (Ppcs), mRNA.	7.60521	7.75922	7.55592	7.68365	7.2527	7.13142	6.87407	6.81829	1p34.2	-0.347116	1.24448e-11	1.31978e-10
584	Pqlc1	Mus musculus PQ loop repeat containing 1 (Pqlc1), mRNA.	6.81075	6.90311	6.86307	7.75169	6.50539	6.5729	6.5839	6.7145	18q23	-0.430734	1.0761e-17	3.49186e-16
585	Prap1	Mus musculus proline-rich acidic protein 1 (Prap1), mRNA.	6.40669	6.55493	6.41736	6.53769	6.22561	6.27213	6.17419	6.18252	10q26.3	-0.366242	7.19813e-13	9.61953e-12
586	Prcp	Mus musculus prolylcarboxypeptidase (angiotensinase C) (Prcp), mRNA.	7.20936	6.67736	7.14799	6.97194	8.06058	8.00357	7.96201	7.87889	11q14.1	-0.332329	9.90904e-11	9.00194e-10
587	Prdx3	Mus musculus peroxiredoxin 3 (Prdx3), nuclear gene encoding mitochondrial protein, mRNA.	8.56106	8.63647	8.94438	8.64601	9.56198	9.11744	9.47365	9.1881	10q26.11	-0.311766	1.48383e-09	1.10714e-08
588	Prkag2	Mus musculus protein kinase, AMP-activated, gamma 2 non-catalytic subunit (Prkag2), mRNA.	7.971	7.88029	8.10022	7.85939	7.70059	7.62077	7.67905	7.45376	7q36.1	-0.421286	6.39354e-17	1.80113e-15
589	Proc	Mus musculus protein C (Proc), transcript variant 1, mRNA.	9.45698	9.18673	9.25856	10.3018	8.52726	8.26651	8.31033	7.84101	2q14.3	-0.369047	4.66285e-13	6.41932e-12
590	Prodh2	Mus musculus proline dehydrogenase (oxidase) 2 (Prodh2), mRNA.	7.77628	8.15914	8.04991	8.87543	8.7552	8.09	8.31181	7.9572	19q13.12	-0.390109	1.55915e-14	2.80619e-13
591	Pros1	Mus musculus protein S (alpha) (Pros1), mRNA.	9.67436	8.64658	8.81939	8.48751	6.06802	7.05005	7.51229	6.73801	3q11.1	-0.516988	5.39767e-26	7.42587e-24
592	Proz	Mus musculus protein Z, vitamin K-dependent plasma glycoprotein (Proz), mRNA.	10.1236	9.69859	9.95408	10.1759	8.45468	8.7123	8.55877	8.07796	13q34	-0.432872	7.13328e-18	2.39998e-16
593	Psd3	Mus musculus pleckstrin and Sec7 domain containing 3 (Psd3), transcript variant 1, mRNA.	7.36744	6.88251	6.78146	6.59048	4.29453	4.41105	4.17202	3.9282	8p22	-0.325553	2.47265e-10	2.10003e-09
594	Ptcd2	Mus musculus pentatricopeptide repeat domain 2 (Ptcd2), mRNA.	7.70554	7.58495	8.12239	7.48761	8.27593	8.16287	8.29613	8.28263	5q13.2	-0.377639	1.2008e-13	1.82722e-12
595	Ptgr1	Mus musculus prostaglandin reductase 1 (Ptgr1), mRNA.	7.11572	6.90766	6.6196	6.44876	7.20078	7.11326	7.02252	7.00678	9q31.3	-0.394699	7.19487e-15	1.37504e-13
596	Ptgr2	Mus musculus prostaglandin reductase 2 (Ptgr2), mRNA.	9.05124	9.13715	9.21959	9.14533	8.91989	8.85209	8.92399	8.41738	14q24.3	-0.347946	1.10396e-11	1.18452e-10
597	Pus10	Mus musculus pseudouridylate synthase 10 (Pus10), transcript variant 3, mRNA.	8.71139	8.46761	8.50673	8.20365	8.96525	9.13511	9.10937	9.14509	2p16.1-p15	-0.381284	6.67176e-14	1.06188e-12
598	Pxmp2	Mus musculus peroxisomal membrane protein 2 (Pxmp2), mRNA.	9.10993	9.04546	9.45436	9.55404	7.5468	7.9623	7.89597	7.50078	12q24.33	-0.561745	2.49953e-31	9.84423e-29
599	Qdpr	Mus musculus quinoid dihydropteridine reductase (Qdpr), mRNA.	9.47868	9.62867	10.0871	9.61469	9.67757	9.24752	9.34774	9.17369	4p15.32	-0.483267	1.81786e-22	1.36245e-20
600	Rab17	Mus musculus RAB17, member RAS oncogene family (Rab17), transcript variant 1, mRNA.	6.64029	6.55672	6.905	6.84712	6.6704	6.42043	6.52666	6.64295	2q37.3	-0.343721	2.02331e-11	2.06821e-10
601	Ramp1	Mus musculus receptor (calcitonin) activity modifying protein 1 (Ramp1), transcript variant 1, mRNA.	6.0921	5.87251	5.75348	6.24123	5.62129	5.87888	5.87679	6.04536	2q37.3	-0.35055	7.56481e-12	8.38558e-11
602	Ranbp10	Mus musculus RAN binding protein 10 (Ranbp10), mRNA.	7.3795	7.52826	7.5461	8.65699	7.14027	7.01896	7.10777	6.63958	16q22.1	-0.426082	2.60575e-17	7.83519e-16
603	Ranbp3l	Mus musculus RAN binding protein 3-like (Ranbp3l), mRNA.	4.82745	5.32823	6.22638	5.54022	5.42373	5.54289	5.10062	5.75966	5p13.2	-0.378588	1.03113e-13	1.58585e-12
604	Rbks	Mus musculus ribokinase (Rbks), mRNA.	7.94207	7.97029	8.10475	8.45707	8.22365	8.25665	8.49394	7.30959	2p23.2	-0.473026	1.80165e-21	1.14564e-19
605	Rbl2	Mus musculus retinoblastoma-like 2 (Rbl2), mRNA.	8.01474	7.96862	8.25651	8.23617	7.29992	7.35356	7.52154	7.58316	16q12.2	-0.340496	3.19369e-11	3.14145e-10
606	Rbp4	Mus musculus retinol binding protein 4, plasma (Rbp4), transcript variant 1, mRNA.	12.2311	12.266	12.183	12.4138	11.351	11.9228	11.8231	11.2015	10q23.33	-0.52576	5.60387e-27	9.78776e-25
607	Rbp7	Mus musculus retinol binding protein 7, cellular (Rbp7), mRNA.	5.89738	5.84825	6.04934	5.99376	6.48149	6.39311	6.7715	6.8571	1p36.22	-0.350868	7.2225e-12	8.03718e-11
608	Rcan1	Mus musculus regulator of calcineurin 1 (Rcan1), transcript variant 1, mRNA.	7.68357	7.84874	7.86211	7.41404	7.17928	7.01915	7.21865	6.91676	21q22.12	-0.41317	2.82738e-16	7.24372e-15
609	Rcl1	Mus musculus RNA terminal phosphate cyclase-like 1 (Rcl1), mRNA.	8.3535	7.92046	8.1408	8.87051	8.55135	8.35537	8.20028	7.89322	9p24.1	-0.436794	3.33044e-18	1.17773e-16
610	Rdh16	Mus musculus retinol dehydrogenase 16 (Rdh16), mRNA.	8.17133	8.91411	9.1979	8.86599	5.82659	5.29662	5.71443	6.45207	12q13.3	-0.51037	2.85596e-25	3.45571e-23
611	Rdh5	Mus musculus retinol dehydrogenase 5 (Rdh5), mRNA.	6.65951	6.50895	6.75046	6.52479	5.99434	6.18472	6.00499	6.41557	12q13.2	-0.444295	7.54786e-19	2.97851e-17
612	Reps2	Mus musculus RALBP1 associated Eps domain containing protein 2 (Reps2), mRNA.	9.09722	8.67709	8.92821	8.82676	5.47871	5.94013	5.73346	5.94796	Xp22.2	-0.350234	7.92127e-12	8.73732e-11
613	Rfng	Mus musculus RFNG O-fucosylpeptide 3-beta-N-acetylglucosaminyltransferase (Rfng), mRNA.	6.51427	6.41067	6.46803	6.74685	6.86498	6.45234	6.86434	6.44104	17q25.3	-0.384249	4.11369e-14	6.83437e-13
614	Rgn	Mus musculus regucalcin (Rgn), mRNA.	12.1986	12.0744	12.062	12.1225	8.63387	8.61133	9.44056	9.39201	Xp11.3	-0.417296	1.33452e-16	3.53164e-15
615	Rgsl1	regulator of G-protein signaling like 1 gene:ENSMUSG00000042641	5.25926	5.48149	5.48937	4.98761	5.15605	4.95139	5.14393	5.27214	1q25.3	-0.363893	1.03204e-12	1.34259e-11
616	Rhob	Mus musculus ras homolog gene family, member B (Rhob), mRNA.	6.23379	5.68012	6.12589	6.02281	6.5065	6.19635	6.9658	6.96307	2p24.1	-0.406523	9.27388e-16	2.17611e-14
617	Ripply1	Mus musculus ripply1 homolog (zebrafish) (Ripply1), mRNA.	6.27471	6.26719	6.46541	6.2814	6.00083	6.47288	6.00175	6.78833	Xq22.3	-0.344207	1.88816e-11	1.93993e-10
618	Rmnd5a	Mus musculus required for meiotic nuclear division 5 homolog A (S. cerevisiae) (Rmnd5a), mRNA.	9.56083	8.91473	9.37836	9.08713	8.71933	8.48726	8.85255	8.74042	2p11.2	-0.323477	3.25777e-10	2.72081e-09
619	Rnf11	Mus musculus ring finger protein 11 (Rnf11), mRNA.	8.71166	8.40495	8.19005	8.21307	7.65662	7.85423	7.4982	7.7131	1p32.3	-0.390343	1.49948e-14	2.70607e-13
620	Rnf125	Mus musculus ring finger protein 125 (Rnf125), mRNA.	9.49993	10.0233	10.1865	10.0032	8.4292	8.75028	8.83674	8.99774	18q12.1	-0.395163	6.64928e-15	1.27806e-13
621	Rnf144b	Mus musculus ring finger protein 144B (Rnf144b), mRNA.	7.60755	7.45581	7.2452	8.5385	6.92844	6.76564	6.91609	6.19445	6p22.3	-0.303916	3.95307e-09	2.74936e-08
622	Rnls	Mus musculus renalase, FAD-dependent amine oxidase (Rnls), mRNA.	6.0399	6.51645	6.61449	6.37479	6.41593	6.31245	6.3365	6.39045	10q23.31	-0.427161	2.12486e-17	6.5061e-16
623	Rora	Mus musculus RAR-related orphan receptor alpha (Rora), mRNA.	9.21848	9.07727	9.03927	9.15835	7.08571	8.29766	8.00933	7.83215	15q22.2	-0.428007	1.8099e-17	5.63623e-16
624	Rorc	Mus musculus RAR-related orphan receptor gamma (Rorc), mRNA.	8.22837	9.12548	8.14899	8.11931	8.36514	8.30409	8.21241	8.07193	1q21.3	-0.358494	2.33684e-12	2.84816e-11
625	Rpp14	Mus musculus ribonuclease P 14 subunit (human) (Rpp14), mRNA.	6.73958	6.8486	7.02852	7.11045	7.69106	7.65131	7.89141	7.55604	3p14.3	-0.393694	8.53159e-15	1.60455e-13
626	Rrn3	Mus musculus RRN3 RNA polymerase I transcription factor homolog (yeast) (Rrn3), mRNA.	8.79423	8.42708	8.22821	8.4295	9.35798	9.39827	9.5547	9.44121	16p13.11	-0.340736	3.08762e-11	3.04308e-10
627	Rtp3	Mus musculus receptor transporter protein 3 (Rtp3), mRNA.	10.0853	10.7294	10.3594	10.6284	9.71789	9.98703	9.05374	9.30145	3p21.31	-0.519586	2.7785e-26	4.22795e-24
628	Rundc3b	Mus musculus RUN domain containing 3B (Rundc3b), mRNA.	5.64924	5.67827	6.14648	5.77524	7.10245	7.75659	6.89444	6.38291	7q21.12	-0.556611	1.12528e-30	3.96533e-28
629	Rwdd2b	Mus musculus RWD domain containing 2B (Rwdd2b), mRNA.	6.87176	6.73015	6.76119	6.69732	7.34119	7.16785	7.06121	7.25486	21q21.3	-0.332645	9.49099e-11	8.65348e-10
630	Rwdd3	Mus musculus RWD domain containing 3 (Rwdd3), mRNA.	7.04416	7.09738	7.58628	7.25068	6.94759	6.78823	6.99532	6.71982	1p21.3	-0.336557	5.53656e-11	5.2481e-10
631	Saa4	Mus musculus serum amyloid A 4 (Saa4), mRNA.	12.2847	11.3532	11.0359	11.3098	8.79703	9.71152	9.01805	7.88778	11p15.1	-0.388709	1.9696e-14	3.46725e-13
632	Sall1	Mus musculus sal-like 1 (Drosophila) (Sall1), mRNA.	7.14058	7.18383	7.94729	7.2459	7.30014	7.04528	7.41581	6.86211	16q12.1	-0.356921	2.95655e-12	3.54539e-11
633	Sar1b	Mus musculus SAR1 gene homolog B (S. cerevisiae) (Sar1b), mRNA.	11.7161	11.7827	11.91	11.8838	10.9975	11.0217	11.1064	10.912	5q31.1	-0.436881	3.27431e-18	1.15993e-16
634	Sardh	Mus musculus sarcosine dehydrogenase (Sardh), nuclear gene encoding mitochondrial protein, mRNA.	8.16025	8.71815	8.6375	9.07443	8.40224	7.83232	8.19924	7.70242	9q34.2	-0.477157	7.2085e-22	4.84247e-20
635	Sbds	Mus musculus Shwachman-Bodian-Diamond syndrome homolog (human) (Sbds), mRNA.	8.06768	7.92806	7.92784	8.15027	7.80882	7.97096	7.96633	7.71704	7q11.21	-0.351289	6.79138e-12	7.58293e-11
636	Sc5d	Mus musculus sterol-C5-desaturase (fungal ERG3, delta-5-desaturase) homolog (S. cerevisae) (Sc5d), mRNA.	11.4342	11.0802	11.3691	11.1587	9.71823	9.5501	9.42141	9.11172	11q23.3-q24.1	-0.464311	1.19495e-20	6.2997e-19
637	Scp2	Mus musculus sterol carrier protein 2, liver (Scp2), mRNA.	12.1058	12.1443	10.408	12.1314	8.92735	9.00846	9.17564	9.15094	1p32.3	-0.569366	2.55161e-32	1.22028e-29
638	Scube1	Mus musculus signal peptide, CUB domain, EGF-like 1 (Scube1), mRNA.	6.7808	6.90368	6.45074	6.40189	6.34404	6.31392	6.48164	6.57156	22q13.2	-0.321988	3.96475e-10	3.25576e-09
639	Sdc1	Mus musculus syndecan 1 (Sdc1), mRNA.	8.17663	7.88168	7.99192	7.95963	6.9935	6.8279	6.87706	6.94582	2p24.1	-0.412613	3.12641e-16	7.93894e-15
640	Sdha	Mus musculus succinate dehydrogenase complex, subunit A, flavoprotein (Fp) (Sdha), nuclear gene encoding mitochondrial protein, mRNA.	10.3544	10.5073	10.63	10.9072	10.4279	10.4581	10.5519	9.927	5p15.33	-0.336385	5.67046e-11	5.35985e-10
641	Sdhb	Mus musculus succinate dehydrogenase complex, subunit B, iron sulfur (Ip) (Sdhb), nuclear gene encoding mitochondrial protein, mRNA.	8.78485	9.68703	9.3225	9.31343	9.03003	8.98585	9.17325	8.77529	1p36.13	-0.481317	2.82996e-22	2.05952e-20
642	Sdhd	Mus musculus succinate dehydrogenase complex, subunit D, integral membrane protein (Sdhd), nuclear gene encoding mitochondrial protein, mRNA.	8.22204	8.41101	8.63711	9.30961	10.2212	9.46732	10.2627	8.97758	11q23.1	-0.470896	2.87502e-21	1.73939e-19
643	Sec14l2	Mus musculus SEC14-like 2 (S. cerevisiae) (Sec14l2), mRNA.	9.38941	9.65125	9.82074	10.3994	7.72219	8.07574	8.22163	7.35862	22q12.2	-0.537154	2.67447e-28	5.96882e-26
644	Sec14l3	Mus musculus SEC14-like 3 (S. cerevisiae) (Sec14l3), mRNA.	5.81099	6.10966	5.90677	5.92482	5.58489	5.99216	5.81177	6.21209	22q12.2	-0.377007	1.32863e-13	2.01259e-12
[truncated: 155 more rows]

## Sheet: Sup. Table 3
Gene	baseMean	log2FoldChange	lfcSE	stat	pvalue	padj			down-regulated genes (padj < 0.05)	up-regulated genes(padj < 0.05)
[truncated: 24,419 more rows]

## Sheet: Sup. Table 4
	human genes	mice data genes	myc-wt>0.3 or <-0.3 (not scale)	% in mice
[truncated: 14 more rows]

[truncated: 3 more sheets: Sup. Table 5, Sup. Table 6, Sup. Table 7]
